# Supplementary material for: Cortical and white matter myelination proceed in concert during early infancy
Source: Nat Commun. 2026 Jun 17;17:5353. doi: 10.1038/s41467-026-73366-9 (PMC13276173; doi:10.1038/s41467-026-73366-9)
Supplement: Supplementary file 4 — Source Data [file 41467_2026_73366_MOESM4_ESM.xlsx]

## Sheet: Figure 2
	Figure 2a				Figure 2b				Figure 2c								Figure 2d
	tractID	GM_T1wT2w	WM_T1wT2w		tractID	GM_R1	WM_R1		tractID	GM_T1wT2w	WM_T1wT2w		tractID	GM_T1wT2w	WM_T1wT2w		tractID	GM_R1	WM_R1		tractID	GM_R1	WM_R1
	AFL	1.17337	0.749378		AFL	0.450601	0.443855		AFL	1.18325	0.71493		AFL	1.02226	0.488167		AFL	0.45242	0.437479		AFL	0.441588	0.420776
	AFR	1.23261	0.737887		AFR	0.449625	0.444417		AFR	1.26244	0.76386		AFR	1.07872	0.42734		AFR	0.452257	0.435071		AFR	0.442516	0.410623
	ATRL	1.15515	1.03941		ATRL	0.451452	0.504298		ATRL	1.22769	1.18057		ATRL	1.04886	0.708627		ATRL	0.459442	0.498558		ATRL	0.442651	0.510465
	ATRR	1.18373	1.03147		ATRR	0.45023	0.504068		ATRR	1.28647	1.21638		ATRR	0.985716	0.914222		ATRR	0.482843	0.49865		ATRR	0.43586	0.512328
	CCL	1.22618	0.754019		CCL	0.453069	0.425519		CCL	1.28066	0.748361		CCL	1.07234	0.541075		CCL	0.453231	0.417938		CCL	0.446162	0.419789
	CCR	1.20723	0.7431		CCR	0.456997	0.434492		CCR	1.27453	0.920182		CCR	1.05057	0.564076		CCR	0.452538	0.426149		CCR	0.453843	0.420712
	CSL	1.3478	1.42683		CSL	0.481523	0.550553		CSL	1.46158	1.653		CSL	1.15061	0.779259		CSL	0.48272	0.552046		CSL	0.455652	0.541637
	CSR	1.36207	1.38677		CSR	0.479394	0.551496		CSR	1.43616	1.59286		CSR	1.18136	0.850669		CSR	0.480931	0.550986		CSR	0.467218	0.542976
	FcMa	1.16773	0.766705		FcMa	0.453718	0.439228		FcMa	1.19211	0.833633		FcMa	1.12473	0.553514		FcMa	0.437386	0.423421		FcMa	0.450062	0.43547
	FcMi	1.16831	0.662235		FcMi	0.445576	0.409119		FcMi	1.24204	0.65745		FcMi	1.12089	0.491288		FcMi	0.450316	0.388813		FcMi	0.433348	0.393741
	IFOFL	1.17119	0.728368		IFOFL	0.454266	0.461062		IFOFL	1.18803	0.80335		IFOFL	1.09289	0.476553		IFOFL	0.451774	0.453814		IFOFL	0.446381	0.442346
	IFOFR	1.18662	0.738751		IFOFR	0.459337	0.463006		IFOFR	1.2294	0.820291		IFOFR	1.10404	0.46023		IFOFR	0.470404	0.453089		IFOFR	0.446268	0.447293
	ILFL	1.14871	0.670804		ILFL	0.453916	0.438469		ILFL	1.1291	0.68948		ILFL	1.04364	0.470907		ILFL	0.442106	0.432807		ILFL	0.445121	0.414234
	ILFR	1.16815	0.699113		ILFR	0.457386	0.443981		ILFR	1.19755	0.759974		ILFR	1.02006	0.443418		ILFR	0.448434	0.43587		ILFR	0.443454	0.419661
	MLFL	1.11311	0.705508		MLFL	0.446539	0.445148		MLFL	1.12264	0.687433		MLFL	1.04526	0.543623		MLFL	0.437409	0.443237		MLFL	0.437668	0.42458
	MLFR	1.1671	0.735193		MLFR	0.448263	0.445878		MLFR	1.1936	0.774797		MLFR	1.02304	0.494882		MLFR	0.441835	0.436855		MLFR	0.437179	0.42116
	ORL	1.28415	0.899926		ORL	0.478248	0.461013		ORL	1.26823	0.975918		ORL	1.14686	0.594642		ORL	0.475757	0.456661		ORL	0.495552	0.428666
	ORR	1.30758	0.929018		ORR	0.482107	0.462835		ORR	1.29929	0.991719		ORR	1.10161	0.603498		ORR	0.480283	0.447968		ORR	0.480555	0.432307
	SLFL	1.23609	0.726558		SLFL	0.458161	0.461291		SLFL	1.28203	0.722169		SLFL	1.07921	0.423638		SLFL	0.456442	0.44735		SLFL	0.450242	0.437595
	SLFR	1.25377	0.729832		SLFR	0.454668	0.454917		SLFR	1.28642	0.751503		SLFR	1.06302	0.401769		SLFR	0.454883	0.442471		SLFR	0.448705	0.426116
	UNCL	1.14378	0.776275		UNCL	0.445858	0.464089		UNCL	1.19501	0.807898		UNCL	0.988674	0.551143		UNCL	0.444962	0.439301		UNCL	0.44111	0.468662
	UNCR	1.20539	0.766924		UNCR	0.447132	0.457886		UNCR	1.23366	0.824597		UNCR	1.0685	0.488128		UNCR	0.458497	0.438622		UNCR	0.433268	0.443931
	VOFL	1.16024	0.558304		VOFL	0.459495	0.442752		VOFL	1.13634	0.589073		VOFL	1.11969	0.382329		VOFL	0.447463	0.433441		VOFL	0.446724	0.415048
	VOFR	1.20851	0.574885		VOFR	0.466336	0.451455		VOFR	1.25783	0.640802		VOFR	1.14082	0.372609		VOFR	0.456835	0.443357		VOFR	0.452125	0.431903
	pAFL	1.08569	0.517172		pAFL	0.448651	0.418596		pAFL	1.09162	0.515437		pAFL	1.01262	0.377764		pAFL	0.449925	0.411616		pAFL	0.442525	0.392426
	pAFR	1.09361	0.530154		pAFR	0.452155	0.422794		pAFR	1.11511	0.55116		pAFR	1.03197	0.376053		pAFR	0.448525	0.412004		pAFR	0.443165	0.398797
		male	162			male	14			male	162			male	162			male	14			male	14
		female	117			female	7			female	117			female	117			female	7			female	7

## Sheet: Figure 3
	Figure 3a					Figure 3b					Figure 3c				Figure 3d
	tractID	GM_T1wT2w	WM_T1wT2w	scan_age		tractID	GM_R1	R1	scan_age		tractID	T1wT2w_coeff_GM	T1wT2w_coeff_WM		tractID	R1_coeff_GM	R1_coeff_WM
	CCL	1.2467	0.822756	40.2857		CCL	0.450264	0.428242	44.3		AFL	0.0318301	0.0358886		AFL	0.00285392	0.00466576
	CCL	1.3483	0.878122	41.5714		CCL	0.435512	0.395573	42.4		AFR	0.0331784	0.0341056		AFR	0.00295793	0.00383947
	CCL	1.15308	0.715035	35.7143		CCL	0.441801	0.437434	41.4		ATRL	0.0233675	0.0448066		ATRL	0.00109592	-9.68983e-05
	CCL	1.28805	0.748925	40.7143		CCL	0.465642	0.4627	39.1		ATRR	0.0206516	0.0468816		ATRR	0.00154812	0.0013761
	CCL	1.29675	0.718336	38.4286		CCL	0.469803	0.445429	44.3		CCL	0.0297861	0.0238794		CCL	0.00252821	0.00315954
	CCL	1.14678	0.656323	40.1429		CCL	0.446162	0.419789	40.4		CCR	0.0284487	0.0243726		CCR	0.00252928	0.000812578
	CCL	1.40403	0.916677	40.7143		CCL	0.467041	0.440539	48.1		CSL	0.0449221	0.0857707		CSL	0.00372508	0.00541797
	CCL	1.34058	0.811752	39.5714		CCL	0.464654	0.440529	46.7		CSR	0.0428687	0.0842942		CSR	0.00367237	0.00561202
	CCL	1.32384	0.896093	40.4286		CCL	0.471405	0.454512	47.4		FcMi	0.0204916	0.0301496		FcMi	0.00135454	0.00218789
	CCL	1.27731	0.825897	41		CCL	0.45903	0.408499	46		FcMa	0.027127	0.0304773		FcMa	0.00525478	0.00307622
	CCL	1.28456	0.813206	40.7143		CCL	0.453231	0.417938	42.5		IFOFL	0.0269829	0.0382016		IFOFL	0.00264276	0.00312842
	CCL	1.15226	0.665363	39.4286		CCL	0.449359	0.422629	44.8		IFOFR	0.0241744	0.0399604		IFOFR	0.00228502	0.00281515
	CCL	1.20966	0.743752	39.7143		CCL	0.464218	0.43668	45.3		ILFL	0.0291432	0.0356844		ILFL	0.00361781	0.00514167
	CCL	1.40198	0.78447	42.2857		CCL	0.449051	0.438643	43.4		ILFR	0.026783	0.0370339		ILFR	0.00378354	0.00500508
	CCL	1.29369	0.811828	40.8571		CCL	0.417673	0.39426	41.1		MLFL	0.0248438	0.0366566		MLFL	0.00383553	0.00518177
	CCL	1.16657	0.595642	36.1429		CCL	0.452071	0.369564	42		MLFR	0.0275396	0.0384635		MLFR	0.0032256	0.00472878
	CCL	1.14252	0.566771	36.7143		CCL	0.457359	0.449576	45.4		ORL	0.0379743	0.0481081		ORL	0.00312207	0.00558123
	CCL	1.3009	0.815031	40.8571		CCL	0.445309	0.407944	42.3		ORR	0.0400729	0.0512167		ORR	0.00373258	0.00687402
	CCL	1.33397	0.751732	41.5714		CCL	0.456761	0.439439	41.7		SLFL	0.0346803	0.0403105		SLFL	0.0036329	0.00527617
	CCL	1.20512	0.731625	38.1429		CCL	0.445607	0.427851	43.3		SLFR	0.0346015	0.0395663		SLFR	0.00287125	0.00449986
	CCL	1.21021	0.70118	38.1429		CCL	0.452494	0.398136	39.3		UNCL	0.028337	0.0350302		UNCL	0.00301418	0.00205944
	CCL	1.26925	0.769794	39.8571		CCR	0.45245	0.418319	44.3		UNCR	0.0299371	0.0374723		UNCR	0.00205944	0.00248636
	CCL	1.1316	0.7756	37.7143		CCR	0.42985	0.404959	42.4		VOFL	0.026455	0.0260996		VOFL	0.00334213	0.00403512
	CCL	1.20169	0.846449	37.7143		CCR	0.438443	0.433426	41.4		VOFR	0.0307325	0.0290909		VOFR	0.00391899	0.00432513
	CCL	1.26817	0.73711	41.2857		CCR	0.470414	0.465855	39.1		pAFL	0.0244694	0.020127		pAFL	0.00321604	0.00514678
	CCL	1.21187	0.797712	42.5714		CCR	0.466292	0.442257	44.3		pAFR	0.0260688	0.0200463		pAFR	0.00302265	0.00439779
	CCL	1.27133	0.779004	40.8571		CCR	0.453843	0.420712	40.4
	CCL	1.28006	0.812467	39.4286		CCR	0.474819	0.444252	48.1
	CCL	1.16064	0.70525	39.4286		CCR	0.474061	0.443168	46.7			male	162			male	14
	CCL	1.4157	0.983415	42.1429		CCR	0.475808	0.45986	47.4			female	117			female	7
	CCL	1.25227	0.74171	40.1429		CCR	0.465477	0.441998	46
	CCL	1.16684	0.727012	38.2857		CCR	0.452538	0.426149	42.5
	CCL	1.16625	0.673523	37		CCR	0.457275	0.42886	44.8
	CCL	1.17005	0.80206	37		CCR	0.468039	0.441273	45.3
	CCL	1.03047	0.56751	35.1429		CCR	0.452259	0.438222	43.4
	CCL	1.1614	0.690778	35		CCR	0.440537	0.42903	41.1
	CCL	1.08368	0.52562	33.2857		CCR	0.454594	0.417203	42
	CCL	1.41198	0.80504	41.5714		CCR	0.457057	0.416509	45.4
	CCL	1.191	0.755448	38.2857		CCR	0.448019	0.428943	42.3
	CCL	1.22402	0.793158	40		CCR	0.456046	0.450068	41.7
	CCL	1.32302	0.831163	40.7143		CCR	0.449221	0.435223	43.3
	CCL	1.04065	0.591249	35.1429		CCR	0.459901	0.438052	39.3
	CCL	1.41918	0.866078	41.2857		CSL	0.47825	0.538015	44.3
	CCL	1.14722	0.63451	41		CSL	0.465937	0.528991	42.4
	CCL	1.01796	0.610504	35		CSL	0.475882	0.534758	41.4
	CCL	1.10385	0.647578	41.5714		CSL	0.497525	0.578928	39.1
	CCL	1.28227	0.703942	39.4286		CSL	0.490368	0.561496	44.3
	CCL	1.06496	0.633806	36.7143		CSL	0.455652	0.541637	40.4
	CCL	1.32555	0.844471	43.8571		CSL	0.496488	0.589964	48.1
	CCL	1.11768	0.801237	38.4286		CSL	0.49888	0.580413	46.7
	CCL	1.33466	0.793598	37.8571		CSL	0.511527	0.598983	47.4
	CCL	1.23352	0.855447	38		CSL	0.494711	0.558706	46
	CCL	1.21333	0.735948	41.4286		CSL	0.48272	0.552046	42.5
	CCL	1.03538	0.613756	34.8571		CSL	0.485737	0.545592	44.8
	CCL	1.26819	0.755307	40.5714		CSL	0.484585	0.562988	45.3
	CCL	1.29112	0.742009	40.8571		CSL	0.481329	0.548979	43.4
	CCL	1.51455	0.849549	44.7143		CSL	0.465869	0.50293	41.1
	CCL	1.34942	0.913402	40.2857		CSL	0.489836	0.547651	42
	CCL	1.04999	0.604424	34.7143		CSL	0.491719	0.542685	45.4
	CCL	1.09037	0.675459	37.2857		CSL	0.463113	0.538276	42.3
	CCL	1.33268	0.808834	43.1429		CSL	0.469698	0.544593	41.7
	CCL	1.2939	0.799139	40.8571		CSL	0.464839	0.538411	43.3
	CCL	1.39017	0.836206	44.4286		CSL	0.467311	0.525561	39.3
	CCL	1.35305	0.854615	44.1429		CSR	0.473477	0.534658	44.3
	CCL	1.31032	0.774178	39.2857		CSR	0.469803	0.522048	42.4
	CCL	1.2605	0.798411	40.8571		CSR	0.468809	0.533044	41.4
	CCL	1.24436	0.851529	38.8571		CSR	0.503685	0.571805	39.1
	CCL	1.28791	0.79856	40.8571		CSR	0.470433	0.553271	44.3
	CCL	1.28381	0.743908	39.1429		CSR	0.467218	0.542976	40.4
	CCL	1.37538	0.924413	42.8571		CSR	0.494722	0.582692	48.1
	CCL	1.34161	0.82953	41.2857		CSR	0.499522	0.580461	46.7
	CCL	1.18825	0.788974	34.8571		CSR	0.507746	0.591998	47.4
	CCL	1.10963	0.738928	34.8571		CSR	0.502808	0.568963	46
	CCL	1.22468	0.73539	42.2857		CSR	0.480931	0.550986	42.5
	CCL	1.33182	1.01006	39.4286		CSR	0.482061	0.543244	44.8
	CCL	1.23935	0.706673	40.4286		CSR	0.484064	0.557009	45.3
	CCL	1.14036	0.724594	37		CSR	0.47893	0.558718	43.4
	CCL	1.20799	0.847712	38.1429		CSR	0.460292	0.530455	41.1
	CCL	1.15385	0.740636	37.1429		CSR	0.476066	0.538406	42
	CCL	1.18523	0.741758	36.7143		CSR	0.48698	0.578309	45.4
	CCL	1.23612	0.812321	36.7143		CSR	0.468744	0.534236	42.3
	CCL	1.01269	0.556449	35		CSR	0.461062	0.543908	41.7
	CCL	0.974429	0.528173	35.1429		CSR	0.472673	0.543834	43.3
	CCL	1.29112	0.787002	40.1429		CSR	0.457251	0.520388	39.3
	CCL	1.21853	0.772881	40.7143
	CCL	1.31236	0.769169	42.2857
	CCL	1.25996	0.763305	39.7143			male	14
	CCL	1.24662	0.755311	44.1429			female	7
	CCL	1.22176	0.791472	39.2857
	CCL	1.33481	0.81939	40.8571
	CCL	1.22903	0.623593	41.2857
	CCL	1.21227	0.761976	42.5714
	CCL	1.02428	0.622688	32.1429
	CCL	1.00884	0.53498	32.2857
	CCL	1.34205	0.765026	44.4286
	CCL	1.27675	0.71296	39.4286
	CCL	1.35308	0.97066	42
	CCL	0.928588	0.52512	32.7143
	CCL	1.24604	0.697234	40.2857
	CCL	1.38915	0.867034	43.5714
	CCL	1.18833	0.706195	43.5714
	CCL	1.1591	0.704585	39.1429
	CCL	1.28965	0.752804	39.4286
	CCL	1.32111	0.710701	44.4286
	CCL	1.55033	1.00891	41.7143
	CCL	1.29949	0.851239	40.2857
	CCL	1.05	0.674218	35.5714
	CCL	1.24797	0.831289	39.4286
	CCL	1.04703	0.695296	38.7143
	CCL	1.11441	0.643457	39.2857
	CCL	1.25011	0.823179	41.1429
	CCL	1.3395	0.833463	39.2857
	CCL	1.20116	0.75411	39.4286
	CCL	1.38472	0.899785	41.4286
	CCL	1.0353	0.497838	34.5714
	CCL	1.31225	0.866989	43.8571
	CCL	1.23166	0.732687	40.4286
	CCL	1.2929	0.777504	41.7143
	CCL	1.06746	0.649242	35.5714
	CCL	1.18976	0.797636	39.1429
	CCL	1.29931	0.85864	41.2857
	CCL	1.24753	0.797163	39.8571
	CCL	1.29431	0.815319	42.5714
	CCL	1.23323	0.681394	40.5714
	CCL	1.20623	0.702237	40.7143
	CCL	1.30534	0.872313	40.7143
	CCL	1.33542	0.775956	43
	CCL	1.23689	0.789032	41.7143
	CCL	1.08474	0.649162	35.7143
	CCL	1.0563	0.706011	35.7143
	CCL	1.26623	0.815473	41.8571
	CCL	1.18462	0.687215	39
	CCL	1.19103	0.754541	40.2857
	CCL	1.23571	0.739511	40.4286
	CCL	1.2696	0.792149	40.4286
	CCL	1.11823	0.642527	36.4286
	CCL	1.08053	0.664682	35.5714
	CCL	1.27938	0.800996	41
	CCL	1.27343	0.788214	41
	CCL	1.1771	0.739815	38
	CCL	1.27891	0.862043	39.2857
	CCL	1.27721	0.862453	39
	CCL	1.29888	0.787565	42
	CCL	1.36953	0.862781	41.2857
	CCL	1.18025	0.769788	38.1429
	CCL	1.27803	0.816351	38.1429
	CCL	1.15155	0.699058	37.1429
	CCL	1.05632	0.617263	34
	CCL	1.38585	0.895589	41.2857
	CCL	1.39256	0.903867	43.8571
	CCL	1.25673	0.787179	38.8571
	CCL	1.4249	0.947103	43.4286
	CCL	1.40128	0.919687	42
	CCL	1.25524	0.769245	38.5714
	CCL	1.37671	0.826292	41.7143
	CCL	1.21248	0.746284	38.4286
	CCL	1.27655	0.840163	40.8571
	CCL	1.26404	0.809343	39.7143
	CCL	1.22913	0.783826	43.5714
	CCL	1.36956	0.82206	42
	CCL	1.28066	0.748361	41.4286
	CCL	1.37756	0.866663	41.2857
	CCL	1.33372	0.790244	43.8571
	CCL	1.08964	0.615552	37.4286
	CCL	1.07197	0.671267	37.8571
	CCL	1.35534	0.784935	42
	CCL	1.17559	0.74585	40.2857
	CCL	1.32079	0.815758	44.2857
	CCL	1.21874	0.693029	39.8571
	CCL	1.16717	0.746573	39.4286
	CCL	1.32426	0.857792	44
	CCL	1.35647	0.880328	41.5714
	CCL	1.35392	0.988623	41
	CCL	1.41626	0.9728	41.2857
	CCL	1.31199	0.797428	40.7143
	CCL	1.05522	0.625841	36.5714
	CCL	1.13637	0.692514	36.5714
	CCL	1.16559	0.669034	42.2857
	CCL	1.16465	0.813645	40.5714
	CCL	1.2505	0.785652	40
	CCL	1.32598	0.86598	40.5714
	CCL	1.22398	0.787247	40.1429
	CCL	1.23616	0.812889	39.1429
	CCL	1.23061	0.796894	40.5714
	CCL	0.916608	0.471164	32.7143
	CCL	1.1362	0.50862	33.5714
	CCL	1.31884	0.895747	43
	CCL	1.2278	0.717382	43.7143
	CCL	1.03004	0.50849	33.2857
	CCL	1.07506	0.563013	33.2857
	CCL	1.30037	0.914716	41.2857
	CCL	1.39241	0.847081	41.8571
	CCL	1.19983	0.691752	39.1429
	CCL	1.38735	0.861339	42.1429
	CCL	1.25507	0.782588	40
	CCL	1.24565	0.764542	39.1429
	CCL	1.39688	0.910853	41.5714
	CCL	1.15479	0.780358	40.2857
	CCL	1.28533	0.794756	41.5714
	CCL	1.3614	0.774629	43.5714
	CCL	1.13978	0.688198	35.2857
	CCL	1.23607	0.798063	41.8571
	CCL	1.27941	0.711579	43.5714
	CCL	1.08929	0.712962	35.2857
	CCL	0.949348	0.580182	35.8571
	CCL	1.26027	0.626402	41.7143
	CCL	1.41763	0.852639	42
	CCL	1.53757	0.99005	42
	CCL	1.23576	0.752764	39.7143
	CCL	1.38332	0.896986	40.2857
	CCL	1.23463	0.773351	39.5714
	CCL	1.22457	0.921203	41.5714
	CCL	1.0776	0.893976	39.1429
	CCL	1.22131	0.799199	40.5714
	CCL	1.03328	0.571204	34.1429
	CCL	1.33515	0.805421	43.8571
	CCL	1.28868	0.662466	41.5714
	CCL	1.24583	0.749975	38.1429
	CCL	1.18848	0.732588	39.2857
	CCL	1.28258	0.803099	40.8571
	CCL	1.27587	0.82202	39.7143
	CCL	1.35049	0.795619	43
	CCL	1.01179	0.402545	29.8571
	CCL	1.15698	0.733317	38.4286
	CCL	1.1355	0.747854	38.8571
	CCL	1.04026	0.389509	30
	CCL	1.18111	0.71516	42
	CCL	1.08356	0.686759	33.4286
	CCL	1.19829	0.835346	37.4286
	CCL	1.05327	0.681526	35
	CCL	1.21105	0.794013	40.5714
	CCL	1.13993	0.641962	39.5714
	CCL	1.26193	0.807398	44.1429
	CCL	0.998201	0.594374	33.7143
	CCL	1.27363	0.832878	41.8571
	CCL	1.07234	0.541075	31.4286
	CCL	1.35564	0.822478	44.1429
	CCL	0.95713	0.551089	29.2857
	CCL	1.3401	0.865719	42.8571
	CCL	1.24179	0.778566	41.2857
	CCL	1.05198	0.598756	39.4286
	CCL	1.07822	0.661615	38.2857
	CCL	1.11624	0.67754	38.2857
	CCL	1.35365	0.787434	43.2857
	CCL	1.26756	0.833609	42.1429
	CCL	1.23336	0.800733	43
	CCL	1.01927	0.607559	34.8571
	CCL	1.14445	0.555402	39.7143
	CCL	1.25094	0.733019	42
	CCL	1.0998	0.631839	34.4286
	CCL	1.02576	0.519728	35.8571
	CCL	1.26263	0.762752	42
	CCL	1.17892	0.75426	44
	CCL	1.26451	0.712633	44.2857
	CCL	1.18198	0.705313	40.7143
	CCL	1.25959	0.779563	42.5714
	CCL	1.34833	0.786521	42.5714
	CCL	0.979426	0.620996	33.2857
	CCL	1.23197	0.84636	41.5714
	CCL	1.11887	0.58253	33.1429
	CCL	0.987359	0.57848	33.1429
	CCL	1.29369	0.826383	40.8571
	CCL	1.23496	0.805057	40.7143
	CCL	1.10559	0.716293	35.5714
	CCL	1.15064	0.752863	35.5714
	CCL	1.34745	0.860938	40.8571
	CCL	1.37279	0.8652	43.4286
	CCL	1.26369	0.828884	42.1429
	CCL	1.26878	0.76325	40.7143
	CCL	1.3465	0.897129	41.7143
	CCL	1.3001	0.698377	43.7143
	CCL	1.03305	0.524792	34.8571
	CCL	1.07501	0.732974	34.7143
	CCR	1.23111	0.828921	40.2857
	CCR	1.29386	0.883257	41.5714
	CCR	1.12258	0.705564	35.7143
	CCR	1.32348	0.790851	40.7143
	CCR	1.28583	0.801177	38.4286
	CCR	1.17294	0.833164	40.1429
	CCR	1.403	0.843104	40.7143
	CCR	1.29664	0.813123	39.5714
	CCR	1.25595	0.945659	40.4286
	CCR	1.22274	0.791585	41
	CCR	1.1852	0.660536	40.7143
	CCR	1.09716	0.630955	39.4286
	CCR	1.13351	0.635762	39.7143
	CCR	1.37101	0.766634	42.2857
	CCR	1.3156	0.715187	40.8571
	CCR	1.1001	0.58063	36.1429
	CCR	1.1147	0.544392	36.7143
	CCR	1.25052	0.790304	40.8571
	CCR	1.23342	0.748353	41.5714
	CCR	1.1795	0.735839	38.1429
	CCR	1.18528	0.711074	38.1429
	CCR	1.28065	0.750108	39.8571
	CCR	1.12137	0.597574	37.7143
	CCR	1.14864	0.846424	37.7143
	CCR	1.27485	0.708615	41.2857
	CCR	1.21023	0.755538	42.5714
	CCR	1.33122	0.715464	40.8571
	CCR	1.35471	0.765881	39.4286
	CCR	1.11196	0.625149	39.4286
	CCR	1.35985	0.892969	42.1429
	CCR	1.29358	0.718038	40.1429
	CCR	1.14881	0.636819	38.2857
	CCR	1.1697	0.56688	37
	CCR	1.21581	0.757036	37
	CCR	1.05263	0.638682	35.1429
	CCR	1.12301	0.726525	35
	CCR	1.05187	0.494062	33.2857
	CCR	1.34789	0.825618	41.5714
	CCR	1.17157	0.647298	38.2857
	CCR	1.20063	0.827376	40
	CCR	1.37582	0.95116	40.7143
	CCR	1.05312	0.603222	35.1429
	CCR	1.48254	0.794348	41.2857
	CCR	1.07981	0.698573	41
	CCR	1.00666	0.617133	35
	CCR	1.08092	0.680858	41.5714
	CCR	1.22048	0.717499	39.4286
	CCR	1.04369	0.626827	36.7143
	CCR	1.28288	0.853909	43.8571
	CCR	1.08293	0.849587	38.4286
	CCR	1.29005	0.776488	37.8571
	CCR	1.14496	0.858586	38
	CCR	1.15539	0.680531	41.4286
	CCR	1.04932	0.516193	34.8571
	CCR	1.20956	0.754179	40.5714
	CCR	1.2799	0.759831	40.8571
	CCR	1.5235	0.829232	44.7143
	CCR	1.2832	0.80372	40.2857
	CCR	1.09683	0.497178	34.7143
	CCR	1.08383	0.635439	37.2857
	CCR	1.24237	0.753319	43.1429
	CCR	1.25082	0.793082	40.8571
	CCR	1.30421	0.75022	44.4286
	CCR	1.16474	0.766816	44.1429
	CCR	1.32338	0.738914	39.2857
	CCR	1.22587	0.797298	40.8571
	CCR	1.28563	0.643314	38.8571
	CCR	1.21174	0.846399	40.8571
	CCR	1.35154	0.70218	39.1429
	CCR	1.28276	0.894049	42.8571
	CCR	1.23938	0.951092	41.2857
	CCR	1.03529	0.799335	34.8571
	CCR	1.01935	0.707769	34.8571
	CCR	1.17564	0.765909	42.2857
	CCR	1.30331	0.982804	39.4286
	CCR	1.27538	0.711563	40.4286
	CCR	1.06085	0.694125	37
	CCR	1.18249	0.881152	38.1429
	CCR	1.08189	0.770658	37.1429
	CCR	1.13158	0.784451	36.7143
	CCR	1.22074	0.808596	36.7143
	CCR	1.07496	0.546908	35
	CCR	0.996207	0.623159	35.1429
	CCR	1.24539	0.912243	40.1429
	CCR	1.26982	0.970703	40.7143
	CCR	1.25102	0.815763	42.2857
	CCR	1.27899	0.659502	39.7143
	CCR	1.18668	0.739085	44.1429
	CCR	1.22818	0.792169	39.2857
	CCR	1.40322	0.826588	40.8571
	CCR	1.06566	0.598829	41.2857
	CCR	1.19899	0.759718	42.5714
	CCR	1.03154	0.458338	32.1429
	CCR	0.981868	0.469696	32.2857
	CCR	1.30363	0.746822	44.4286
	CCR	1.2744	0.672951	39.4286
	CCR	1.33552	0.989244	42
	CCR	0.939114	0.538793	32.7143
	CCR	1.34867	0.658629	40.2857
	CCR	1.30922	0.867401	43.5714
	CCR	1.26157	0.725934	43.5714
	CCR	1.12417	0.636446	39.1429
	CCR	1.38922	0.857314	39.4286
	CCR	1.37104	0.871398	44.4286
	CCR	1.55113	1.06225	41.7143
	CCR	1.20814	0.790874	40.2857
	CCR	0.971003	0.590562	35.5714
	CCR	1.22108	0.80512	39.4286
	CCR	1.03283	0.707567	38.7143
	CCR	1.05444	0.653257	39.2857
	CCR	1.21973	0.790841	41.1429
	CCR	1.34097	0.690653	39.2857
	CCR	1.16047	0.694784	39.4286
	CCR	1.34384	0.825093	41.4286
	CCR	1.02009	0.502418	34.5714
	CCR	1.24147	0.883778	43.8571
	CCR	1.21273	0.639385	40.4286
	CCR	1.28601	0.867455	41.7143
	CCR	1.06011	0.702193	35.5714
	CCR	1.29594	0.811245	39.1429
	CCR	1.22172	0.736309	41.2857
	CCR	1.23707	0.801971	39.8571
	CCR	1.28088	0.756919	42.5714
	CCR	1.28212	0.674197	40.5714
	CCR	1.19415	0.701443	40.7143
	CCR	1.23053	0.814626	40.7143
	CCR	1.33595	0.800608	43
	CCR	1.20929	0.857355	41.7143
	CCR	1.02433	0.648942	35.7143
	CCR	1.01493	0.682873	35.7143
	CCR	1.27115	0.717992	41.8571
	CCR	1.14004	0.618813	39
	CCR	1.15239	0.746597	40.2857
	CCR	1.20497	0.722424	40.4286
	CCR	1.27882	0.734484	40.4286
	CCR	1.13449	0.542759	36.4286
	CCR	1.07137	0.62984	35.5714
	CCR	1.27097	0.690995	41
	CCR	1.18077	0.816708	41
	CCR	1.1426	0.686687	38
	CCR	1.31338	0.888444	39.2857
	CCR	1.24934	0.780613	39
	CCR	1.26104	0.856637	42
	CCR	1.33473	0.76223	41.2857
	CCR	1.14328	0.719234	38.1429
	CCR	1.24757	0.713338	38.1429
	CCR	1.16193	0.628217	37.1429
	CCR	1.09031	0.737441	34
	CCR	1.36966	0.95984	41.2857
	CCR	1.45602	0.931286	43.8571
	CCR	1.31511	0.79024	38.8571
	CCR	1.34859	0.99552	43.4286
	CCR	1.34251	0.846663	42
	CCR	1.2208	0.733525	38.5714
	CCR	1.35383	0.790551	41.7143
	CCR	1.20638	0.751254	38.4286
	CCR	1.12402	0.819978	40.8571
	CCR	1.29174	0.841793	39.7143
	CCR	1.25898	0.672603	43.5714
	CCR	1.35284	0.74031	42
	CCR	1.27453	0.920182	41.4286
	CCR	1.34839	0.915104	41.2857
	CCR	1.42595	0.840909	43.8571
	CCR	1.05077	0.644622	37.4286
	CCR	1.15343	0.697102	37.8571
	CCR	1.39207	0.744856	42
	CCR	1.18126	0.66143	40.2857
	CCR	1.22264	0.704532	44.2857
	CCR	1.18058	0.696803	39.8571
	CCR	1.21015	0.806098	39.4286
	CCR	1.40479	0.833562	44
	CCR	1.27669	0.837678	41.5714
	CCR	1.45122	0.87213	41
	CCR	1.45381	0.901884	41.2857
	CCR	1.29963	0.807729	40.7143
	CCR	0.978739	0.571013	36.5714
	CCR	1.14862	0.683842	36.5714
	CCR	1.19178	0.689923	42.2857
	CCR	1.09635	0.875373	40.5714
	CCR	1.28325	0.991743	40
	CCR	1.31093	0.850792	40.5714
	CCR	1.20779	0.745144	40.1429
	CCR	1.16698	0.70402	39.1429
	CCR	1.29684	0.852827	40.5714
	CCR	0.899193	0.478021	32.7143
	CCR	1.09608	0.529971	33.5714
	CCR	1.31633	0.978578	43
	CCR	1.25941	0.776588	43.7143
	CCR	1.02053	0.425774	33.2857
	CCR	0.944355	0.550798	33.2857
	CCR	1.21902	0.886743	41.2857
	CCR	1.4007	0.952042	41.8571
	CCR	1.22249	0.634506	39.1429
	CCR	1.38591	0.874832	42.1429
	CCR	1.2068	0.788961	40
	CCR	1.18952	0.816629	39.1429
	CCR	1.39303	0.929441	41.5714
	CCR	1.20844	0.707606	40.2857
	CCR	1.25355	0.746116	41.5714
	CCR	1.41501	0.79202	43.5714
	CCR	1.13341	0.636986	35.2857
	CCR	1.25678	0.774707	41.8571
	CCR	1.22513	0.711448	43.5714
	CCR	1.05959	0.687226	35.2857
	CCR	0.923985	0.618664	35.8571
	CCR	1.15621	0.629051	41.7143
	CCR	1.3835	0.825151	42
	CCR	1.49638	1.08689	42
	CCR	1.15535	0.747536	39.7143
	CCR	1.2943	0.953848	40.2857
	CCR	1.24354	0.94243	39.5714
	CCR	1.31689	0.840621	41.5714
	CCR	1.11822	1.06842	39.1429
	CCR	1.20228	0.776429	40.5714
	CCR	1.00508	0.618738	34.1429
	CCR	1.1259	0.785137	43.8571
	CCR	1.19967	0.642625	41.5714
	CCR	1.21492	0.694938	38.1429
	CCR	1.14408	0.71689	39.2857
	CCR	1.21348	0.785348	40.8571
	CCR	1.30165	0.795553	39.7143
	CCR	1.34311	0.769378	43
	CCR	1.01248	0.465537	29.8571
	CCR	1.09943	0.728397	38.4286
	CCR	1.09602	0.747072	38.8571
	CCR	1.05654	0.489903	30
	CCR	1.20545	0.706556	42
	CCR	1.0807	0.663634	33.4286
	CCR	1.14595	0.815851	37.4286
	CCR	1.14362	0.726543	35
	CCR	1.17949	0.779578	40.5714
	CCR	1.142	0.626904	39.5714
	CCR	1.28571	0.830692	44.1429
	CCR	0.962306	0.575023	33.7143
	CCR	1.18032	0.867359	41.8571
	CCR	1.05057	0.564076	31.4286
	CCR	1.35073	0.801868	44.1429
	CCR	1.06058	0.496654	29.2857
	CCR	1.37939	0.831094	42.8571
	CCR	1.15569	0.784999	41.2857
	CCR	1.05128	0.540545	39.4286
	CCR	0.997366	0.578847	38.2857
	CCR	1.12887	0.753291	38.2857
	CCR	1.33904	0.715322	43.2857
	CCR	1.34671	0.920716	42.1429
	CCR	1.23527	0.734629	43
	CCR	0.96789	0.587129	34.8571
	CCR	1.13182	0.572273	39.7143
	CCR	1.18229	0.750942	42
	CCR	1.11317	0.628326	34.4286
	CCR	0.984245	0.603185	35.8571
	CCR	1.22231	0.745878	42
	CCR	1.17673	0.751455	44
	CCR	1.26835	0.682472	44.2857
	CCR	1.14218	0.730962	40.7143
	CCR	1.27709	0.769259	42.5714
	CCR	1.24151	0.818699	42.5714
	CCR	0.982537	0.494012	33.2857
	CCR	1.20462	0.797688	41.5714
	CCR	1.11856	0.558323	33.1429
	CCR	0.975519	0.557347	33.1429
	CCR	1.27891	0.746508	40.8571
	CCR	1.26034	0.752157	40.7143
	CCR	1.12231	0.688941	35.5714
	CCR	1.10282	0.777916	35.5714
	CCR	1.36241	0.683956	40.8571
	CCR	1.32227	0.80906	43.4286
	CCR	1.25372	0.802855	42.1429
	CCR	1.24434	0.760313	40.7143
	CCR	1.34546	0.866148	41.7143
	CCR	1.22301	0.712503	43.7143
	CCR	1.02269	0.531551	34.8571
	CCR	1.06284	0.718298	34.7143
	CSL	1.48321	1.59155	40.2857
	CSL	1.49885	1.62882	41.5714
	CSL	1.27138	1.07661	35.7143
	CSL	1.40249	1.55876	40.7143
	CSL	1.48642	1.53729	38.4286
	CSL	1.27209	1.40339	40.1429
	CSL	1.55314	1.84534	40.7143
	CSL	1.46675	1.55205	39.5714
	CSL	1.494	1.52185	40.4286
	CSL	1.41759	1.63725	41
	CSL	1.40718	1.50425	40.7143
	CSL	1.26671	1.23722	39.4286
	CSL	1.26252	1.40878	39.7143
	CSL	1.52383	1.71112	42.2857
	CSL	1.47441	1.67659	40.8571
	CSL	1.22473	1.2545	36.1429
	CSL	1.22922	1.07875	36.7143
	CSL	1.47895	1.74077	40.8571
	CSL	1.51092	1.57766	41.5714
	CSL	1.21975	1.15991	38.1429
	CSL	1.25897	1.21542	38.1429
	CSL	1.38569	1.54762	39.8571
	CSL	1.24091	1.28023	37.7143
	CSL	1.26964	1.25929	37.7143
	CSL	1.40825	1.38901	41.2857
	CSL	1.32952	1.47053	42.5714
	CSL	1.47557	1.54827	40.8571
	CSL	1.36193	1.38366	39.4286
	CSL	1.22577	1.30912	39.4286
	CSL	1.57909	1.99839	42.1429
	CSL	1.37265	1.41006	40.1429
	CSL	1.29895	1.26772	38.2857
	CSL	1.25628	1.20484	37
	CSL	1.25848	1.2264	37
	CSL	1.10861	0.936475	35.1429
	CSL	1.24631	1.06188	35
	CSL	1.05748	0.77871	33.2857
	CSL	1.62843	1.70341	41.5714
	CSL	1.22972	1.3572	38.2857
	CSL	1.38262	1.60622	40
	CSL	1.48322	1.79703	40.7143
	CSL	1.10676	0.949152	35.1429
	CSL	1.5508	1.86369	41.2857
	CSL	1.23891	1.26109	41
	CSL	1.0792	0.966835	35
	CSL	1.29781	1.43155	41.5714
	CSL	1.37526	1.43521	39.4286
	CSL	1.16709	0.975603	36.7143
	CSL	1.42381	1.71763	43.8571
	CSL	1.22701	1.46376	38.4286
	CSL	1.41016	1.38822	37.8571
	CSL	1.33166	1.3329	38
	CSL	1.37618	1.49777	41.4286
	CSL	1.07304	1.04526	34.8571
	CSL	1.4556	1.62095	40.5714
	CSL	1.44253	1.57912	40.8571
	CSL	1.7297	1.95118	44.7143
	CSL	1.51435	1.87472	40.2857
	CSL	1.0653	0.924065	34.7143
	CSL	1.15671	1.17191	37.2857
	CSL	1.49439	1.71151	43.1429
	CSL	1.44406	1.58057	40.8571
	CSL	1.56113	1.73364	44.4286
	CSL	1.58108	1.71271	44.1429
	CSL	1.47627	1.43161	39.2857
	CSL	1.47596	1.66965	40.8571
	CSL	1.42374	1.53864	38.8571
	CSL	1.42637	1.66892	40.8571
	CSL	1.45636	1.57973	39.1429
	CSL	1.54618	1.75426	42.8571
	CSL	1.51113	1.80907	41.2857
	CSL	1.1864	0.95665	34.8571
	CSL	1.09543	1.02268	34.8571
	CSL	1.3624	1.57497	42.2857
	CSL	1.4501	1.74105	39.4286
	CSL	1.39128	1.40131	40.4286
	CSL	1.21054	1.28392	37
	CSL	1.26249	1.38608	38.1429
	CSL	1.19529	1.32899	37.1429
	CSL	1.24625	1.28298	36.7143
	CSL	1.28562	1.31063	36.7143
	CSL	1.1005	0.924029	35
	CSL	1.0582	0.895902	35.1429
	CSL	1.48939	1.70954	40.1429
	CSL	1.45537	1.66903	40.7143
	CSL	1.52133	1.83184	42.2857
	CSL	1.39209	1.6096	39.7143
	CSL	1.40094	1.63311	44.1429
	CSL	1.32304	1.57457	39.2857
	CSL	1.50571	1.74824	40.8571
	CSL	1.39146	1.34753	41.2857
	CSL	1.27435	1.44281	42.5714
	CSL	1.05355	0.838608	32.1429
	CSL	0.991847	0.78522	32.2857
	CSL	1.47582	1.67011	44.4286
	CSL	1.34229	1.36012	39.4286
	CSL	1.46	1.75599	42
	CSL	0.92255	0.786975	32.7143
	CSL	1.35314	1.46134	40.2857
	CSL	1.46396	1.73095	43.5714
	CSL	1.33124	1.42124	43.5714
	CSL	1.27825	1.31801	39.1429
	CSL	1.47915	1.57168	39.4286
	CSL	1.52643	1.65329	44.4286
	CSL	1.52918	1.84091	41.7143
	CSL	1.44878	1.72265	40.2857
	CSL	1.0927	1.09371	35.5714
	CSL	1.40043	1.59723	39.4286
	CSL	1.11033	1.09599	38.7143
	CSL	1.18773	1.34362	39.2857
	CSL	1.34379	1.67218	41.1429
	CSL	1.33708	1.36858	39.2857
	CSL	1.24736	1.44378	39.4286
	CSL	1.5354	1.81017	41.4286
	CSL	1.08055	0.817639	34.5714
	CSL	1.50915	1.69416	43.8571
	CSL	1.32422	1.47814	40.4286
	CSL	1.47714	1.61397	41.7143
	CSL	1.14888	0.936857	35.5714
	CSL	1.32177	1.51459	39.1429
	CSL	1.50766	1.74583	41.2857
	CSL	1.39395	1.67072	39.8571
	CSL	1.40219	1.45762	42.5714
	CSL	1.39058	1.46599	40.5714
	CSL	1.32081	1.39289	40.7143
	CSL	1.43357	1.59265	40.7143
	CSL	1.45556	1.61212	43
	CSL	1.36545	1.45229	41.7143
	CSL	1.16271	1.12597	35.7143
	CSL	1.08508	1.10817	35.7143
	CSL	1.48244	1.6247	41.8571
	CSL	1.29212	1.39956	39
	CSL	1.37751	1.5619	40.2857
	CSL	1.39825	1.37172	40.4286
	CSL	1.36534	1.6234	40.4286
	CSL	1.16473	1.07417	36.4286
	CSL	1.12337	1.14882	35.5714
	CSL	1.45896	1.4921	41
	CSL	1.45456	1.68766	41
	CSL	1.3151	1.50618	38
	CSL	1.40546	1.59832	39.2857
	CSL	1.44053	1.63006	39
	CSL	1.49276	1.70367	42
	CSL	1.44249	1.70226	41.2857
	CSL	1.30428	1.43011	38.1429
	CSL	1.4532	1.51852	38.1429
	CSL	1.30079	1.21194	37.1429
	CSL	1.10924	0.952984	34
	CSL	1.61187	1.80053	41.2857
	CSL	1.59723	1.68847	43.8571
	CSL	1.39386	1.51665	38.8571
	CSL	1.55816	1.86585	43.4286
	CSL	1.55799	1.9149	42
	CSL	1.35287	1.45116	38.5714
	CSL	1.57681	1.67023	41.7143
	CSL	1.3259	1.36387	38.4286
	CSL	1.42422	1.70473	40.8571
	CSL	1.40186	1.6223	39.7143
	CSL	1.39715	1.4736	43.5714
	CSL	1.52576	1.58418	42
	CSL	1.46158	1.653	41.4286
	CSL	1.52557	1.61106	41.2857
	CSL	1.58614	1.72294	43.8571
	CSL	1.15096	1.12444	37.4286
	CSL	1.18782	1.0877	37.8571
	CSL	1.55722	1.62292	42
	CSL	1.29422	1.44484	40.2857
	CSL	1.56423	1.68609	44.2857
	CSL	1.37698	1.33551	39.8571
	CSL	1.30353	1.43771	39.4286
	CSL	1.564	1.74401	44
	CSL	1.48138	1.65603	41.5714
	CSL	1.60286	1.8634	41
	CSL	1.65693	2.15003	41.2857
	CSL	1.45521	1.5643	40.7143
	CSL	1.0883	1.06476	36.5714
	CSL	1.25339	1.09569	36.5714
	CSL	1.26895	1.51291	42.2857
	CSL	1.31203	1.56911	40.5714
	CSL	1.38597	1.45783	40
	CSL	1.50441	1.61097	40.5714
	CSL	1.33841	1.66586	40.1429
	CSL	1.36552	1.40528	39.1429
	CSL	1.34506	1.53142	40.5714
	CSL	0.989777	0.704048	32.7143
	CSL	1.09321	0.696498	33.5714
	CSL	1.50148	1.75948	43
	CSL	1.45778	1.649	43.7143
	CSL	1.03899	0.764672	33.2857
	CSL	1.11516	0.832505	33.2857
	CSL	1.3921	1.61998	41.2857
	CSL	1.57699	1.79338	41.8571
	CSL	1.32771	1.33462	39.1429
	CSL	1.61789	1.90531	42.1429
	CSL	1.33674	1.48418	40
	CSL	1.42454	1.42421	39.1429
	CSL	1.52001	1.90238	41.5714
	CSL	1.21899	1.40746	40.2857
	CSL	1.50617	1.52006	41.5714
	CSL	1.56638	1.71171	43.5714
	CSL	1.17566	1.09208	35.2857
	CSL	1.35982	1.70701	41.8571
	CSL	1.51715	1.57086	43.5714
	CSL	1.15128	1.002	35.2857
	CSL	0.962629	0.831811	35.8571
	CSL	1.37741	1.4095	41.7143
	CSL	1.61051	1.72444	42
	CSL	1.7741	1.89587	42
	CSL	1.39107	1.38643	39.7143
	CSL	1.6215	1.80082	40.2857
	CSL	1.34667	1.43994	39.5714
	CSL	1.47105	1.63104	41.5714
	CSL	1.08188	1.20863	39.1429
	CSL	1.40481	1.48656	40.5714
	CSL	1.06024	0.883934	34.1429
	CSL	1.50106	1.72317	43.8571
	CSL	1.49689	1.53303	41.5714
	CSL	1.38559	1.37273	38.1429
	CSL	1.28836	1.3716	39.2857
	CSL	1.40885	1.61011	40.8571
	CSL	1.46166	1.57091	39.7143
	CSL	1.56214	1.68002	43
	CSL	0.920249	0.633813	29.8571
	CSL	1.28697	1.38417	38.4286
	CSL	1.22932	1.27701	38.8571
	CSL	1.07487	0.695245	30
	CSL	1.31882	1.55028	42
	CSL	1.08643	0.987866	33.4286
	CSL	1.27707	1.41295	37.4286
	CSL	1.01315	1.02296	35
	CSL	1.32504	1.46268	40.5714
	CSL	1.22148	1.21854	39.5714
	CSL	1.46413	1.6189	44.1429
	CSL	1.01929	0.938741	33.7143
	CSL	1.40817	1.51497	41.8571
	CSL	1.15061	0.779259	31.4286
	CSL	1.55641	1.80066	44.1429
	CSL	0.931095	0.656045	29.2857
	CSL	1.477	1.66145	42.8571
	CSL	1.42901	1.6259	41.2857
	CSL	1.14712	1.13837	39.4286
	CSL	1.1499	1.16431	38.2857
	CSL	1.19712	1.13153	38.2857
	CSL	1.53539	1.59715	43.2857
	CSL	1.39187	1.58389	42.1429
	CSL	1.35127	1.51364	43
	CSL	1.09284	0.897628	34.8571
	CSL	1.24493	1.09772	39.7143
	CSL	1.34861	1.49827	42
	CSL	1.17598	0.921733	34.4286
	CSL	1.0708	0.903354	35.8571
	CSL	1.40268	1.5151	42
	CSL	1.34356	1.51063	44
	CSL	1.51226	1.60304	44.2857
	CSL	1.33306	1.43081	40.7143
	CSL	1.30963	1.43742	42.5714
	CSL	1.35086	1.52619	42.5714
	CSL	0.97597	0.843304	33.2857
	CSL	1.39319	1.43848	41.5714
	CSL	1.17589	0.752568	33.1429
	CSL	1.03714	0.780784	33.1429
	CSL	1.46761	1.60933	40.8571
	CSL	1.37049	1.44583	40.7143
	CSL	1.1752	1.08767	35.5714
	CSL	1.23433	1.16892	35.5714
	CSL	1.56209	1.60599	40.8571
	CSL	1.53939	1.80898	43.4286
	CSL	1.44713	1.77369	42.1429
	CSL	1.3599	1.60107	40.7143
	CSL	1.42353	1.6949	41.7143
	CSL	1.45934	1.57507	43.7143
	CSL	1.09809	0.823313	34.8571
	CSL	1.14424	1.05695	34.7143
	CSR	1.46349	1.54183	40.2857
	CSR	1.5123	1.56991	41.5714
	CSR	1.26998	0.915321	35.7143
	CSR	1.4014	1.59241	40.7143
	CSR	1.49886	1.55625	38.4286
	CSR	1.32158	1.33191	40.1429
	CSR	1.53156	1.74892	40.7143
	CSR	1.44745	1.53927	39.5714
	CSR	1.47407	1.47823	40.4286
	CSR	1.43248	1.62516	41
	CSR	1.43469	1.41915	40.7143
	CSR	1.26616	1.28543	39.4286
	CSR	1.24429	1.33327	39.7143
	CSR	1.57465	1.7087	42.2857
	CSR	1.48306	1.57988	40.8571
	CSR	1.33104	1.24183	36.1429
	CSR	1.21083	1.11766	36.7143
	CSR	1.48319	1.72654	40.8571
	CSR	1.47088	1.50102	41.5714
	CSR	1.24217	1.10542	38.1429
	CSR	1.31789	1.11079	38.1429
	CSR	1.43569	1.49763	39.8571
	CSR	1.22576	1.18485	37.7143
	CSR	1.30313	1.21004	37.7143
	CSR	1.3872	1.34092	41.2857
	CSR	1.32904	1.51047	42.5714
	CSR	1.498	1.49352	40.8571
	CSR	1.36036	1.35422	39.4286
	CSR	1.21449	1.24861	39.4286
	CSR	1.59776	1.86436	42.1429
	CSR	1.36969	1.29947	40.1429
	CSR	1.33282	1.14405	38.2857
	CSR	1.278	1.16074	37
	CSR	1.22481	1.15142	37
	CSR	1.1551	1.06788	35.1429
	CSR	1.27073	0.992731	35
	CSR	1.0919	0.725222	33.2857
	CSR	1.61935	1.65013	41.5714
	CSR	1.24115	1.21028	38.2857
	CSR	1.39154	1.55917	40
	CSR	1.49884	1.7231	40.7143
	CSR	1.08855	0.864979	35.1429
	CSR	1.49999	1.70068	41.2857
	CSR	1.2331	1.2277	41
	CSR	1.17768	1.02694	35
	CSR	1.1958	1.22432	41.5714
	CSR	1.44112	1.48086	39.4286
	CSR	1.19712	1.09932	36.7143
	CSR	1.41664	1.67492	43.8571
	CSR	1.24397	1.43159	38.4286
	CSR	1.43891	1.38803	37.8571
	CSR	1.36129	1.26488	38
	CSR	1.37674	1.46374	41.4286
	CSR	1.10356	0.920658	34.8571
	CSR	1.44891	1.52542	40.5714
	CSR	1.40102	1.46248	40.8571
	CSR	1.69218	1.87372	44.7143
	CSR	1.50515	1.7824	40.2857
	CSR	1.1007	0.870889	34.7143
	CSR	1.13542	1.1166	37.2857
	CSR	1.51407	1.57417	43.1429
	CSR	1.49188	1.63592	40.8571
	CSR	1.57313	1.70248	44.4286
	CSR	1.4892	1.67699	44.1429
	CSR	1.40757	1.39147	39.2857
	CSR	1.40802	1.6687	40.8571
	CSR	1.41174	1.43705	38.8571
	CSR	1.36874	1.64262	40.8571
	CSR	1.42125	1.5072	39.1429
	CSR	1.499	1.80372	42.8571
	CSR	1.54989	1.81837	41.2857
	CSR	1.18504	0.991965	34.8571
	CSR	1.11324	0.997786	34.8571
	CSR	1.42303	1.60136	42.2857
	CSR	1.46595	1.7925	39.4286
	CSR	1.43348	1.42112	40.4286
	CSR	1.18303	1.12763	37
	CSR	1.29788	1.48016	38.1429
	CSR	1.20713	1.24682	37.1429
	CSR	1.15958	1.34949	36.7143
	CSR	1.33068	1.19446	36.7143
	CSR	1.15114	0.837099	35
	CSR	1.0957	0.968439	35.1429
	CSR	1.55543	1.72111	40.1429
	CSR	1.43912	1.62557	40.7143
	CSR	1.46332	1.7639	42.2857
	CSR	1.37725	1.4422	39.7143
	CSR	1.42895	1.64395	44.1429
	CSR	1.39877	1.57173	39.2857
	CSR	1.53765	1.78555	40.8571
	CSR	1.36809	1.33836	41.2857
	CSR	1.31511	1.56171	42.5714
	CSR	1.07213	0.773367	32.1429
	CSR	1.03084	0.766653	32.2857
	CSR	1.50155	1.53948	44.4286
	CSR	1.39872	1.28982	39.4286
	CSR	1.54874	1.90215	42
	CSR	0.963029	0.817046	32.7143
	CSR	1.42665	1.4805	40.2857
	CSR	1.44479	1.58306	43.5714
	CSR	1.31138	1.38657	43.5714
	CSR	1.32254	1.2219	39.1429
	CSR	1.48635	1.51203	39.4286
	CSR	1.4638	1.55109	44.4286
	CSR	1.63795	1.77692	41.7143
	CSR	1.46722	1.71231	40.2857
	CSR	1.12751	1.01034	35.5714
	CSR	1.39172	1.59334	39.4286
	CSR	1.10058	1.04107	38.7143
	CSR	1.23012	1.28267	39.2857
	CSR	1.3479	1.64878	41.1429
	CSR	1.43185	1.38461	39.2857
	CSR	1.27363	1.37955	39.4286
	CSR	1.57749	1.77724	41.4286
	CSR	1.07379	0.831024	34.5714
	CSR	1.50351	1.72517	43.8571
	CSR	1.33727	1.4085	40.4286
	CSR	1.46047	1.64681	41.7143
	CSR	1.13769	0.79541	35.5714
	CSR	1.27699	1.36645	39.1429
	CSR	1.43218	1.60428	41.2857
	CSR	1.36777	1.56811	39.8571
	CSR	1.42528	1.42727	42.5714
	CSR	1.51288	1.4078	40.5714
	CSR	1.30954	1.29136	40.7143
	CSR	1.49896	1.49978	40.7143
	CSR	1.51981	1.61407	43
	CSR	1.37017	1.423	41.7143
	CSR	1.23498	1.05802	35.7143
	CSR	1.05424	0.981056	35.7143
	CSR	1.47615	1.61313	41.8571
	CSR	1.28228	1.29782	39
	CSR	1.36868	1.50899	40.2857
	CSR	1.38782	1.34089	40.4286
	CSR	1.39302	1.49028	40.4286
	CSR	1.187	1.07493	36.4286
	CSR	1.12572	1.10053	35.5714
	CSR	1.47032	1.39309	41
	CSR	1.44655	1.5899	41
	CSR	1.34038	1.50949	38
	CSR	1.39534	1.45137	39.2857
	CSR	1.41309	1.60644	39
	CSR	1.50758	1.58122	42
	CSR	1.40253	1.56919	41.2857
	CSR	1.2849	1.35603	38.1429
	CSR	1.46043	1.34245	38.1429
	CSR	1.28386	1.1994	37.1429
	CSR	1.10635	0.823899	34
	CSR	1.61776	1.73495	41.2857
	CSR	1.65467	1.79163	43.8571
	CSR	1.43157	1.44126	38.8571
	CSR	1.52883	1.75298	43.4286
	CSR	1.49168	1.72026	42
	CSR	1.40674	1.35107	38.5714
	CSR	1.59338	1.61107	41.7143
	CSR	1.32886	1.34603	38.4286
	CSR	1.47157	1.66881	40.8571
	CSR	1.42961	1.60936	39.7143
	CSR	1.4301	1.41847	43.5714
	CSR	1.55977	1.5554	42
	CSR	1.43616	1.59286	41.4286
	CSR	1.55514	1.63214	41.2857
	CSR	1.6508	1.6775	43.8571
	CSR	1.19451	1.08123	37.4286
	CSR	1.18517	1.02499	37.8571
	CSR	1.53331	1.54524	42
	CSR	1.29067	1.31593	40.2857
	CSR	1.5714	1.59162	44.2857
	CSR	1.37413	1.41576	39.8571
	CSR	1.32543	1.34599	39.4286
	CSR	1.50626	1.77095	44
	CSR	1.47683	1.62706	41.5714
	CSR	1.60038	1.74001	41
	CSR	1.72823	2.1005	41.2857
	CSR	1.39381	1.48504	40.7143
	CSR	1.10622	0.986448	36.5714
	CSR	1.27854	1.10253	36.5714
	CSR	1.32167	1.53284	42.2857
	CSR	1.31122	1.55008	40.5714
	CSR	1.42159	1.47167	40
	CSR	1.52825	1.59569	40.5714
	CSR	1.37495	1.53388	40.1429
	CSR	1.288	1.27079	39.1429
	CSR	1.36636	1.45261	40.5714
	CSR	1.02081	0.611106	32.7143
	CSR	1.11412	0.821225	33.5714
	CSR	1.50924	1.77309	43
	CSR	1.51774	1.55379	43.7143
	CSR	0.999405	0.746129	33.2857
	CSR	1.16085	0.677914	33.2857
	CSR	1.39753	1.54651	41.2857
	CSR	1.57627	1.67871	41.8571
	CSR	1.36366	1.1491	39.1429
	CSR	1.61839	1.89651	42.1429
	CSR	1.39479	1.46003	40
	CSR	1.31731	1.28392	39.1429
	CSR	1.46492	1.8843	41.5714
	CSR	1.25424	1.43	40.2857
	CSR	1.55518	1.49994	41.5714
	CSR	1.56344	1.60891	43.5714
	CSR	1.20834	1.05024	35.2857
	CSR	1.33759	1.61039	41.8571
	CSR	1.53776	1.50506	43.5714
	CSR	1.24451	1.08532	35.2857
	CSR	0.962669	0.891245	35.8571
	CSR	1.36116	1.28835	41.7143
	CSR	1.67354	1.77273	42
	CSR	1.75285	1.87695	42
	CSR	1.33486	1.33614	39.7143
	CSR	1.63488	1.73895	40.2857
	CSR	1.40043	1.35413	39.5714
	CSR	1.47525	1.64812	41.5714
	CSR	1.14875	0.951405	39.1429
	CSR	1.45825	1.45623	40.5714
	CSR	1.09846	0.858885	34.1429
	CSR	1.5702	1.67915	43.8571
	CSR	1.49634	1.51695	41.5714
	CSR	1.43756	1.30025	38.1429
	CSR	1.34744	1.43588	39.2857
	CSR	1.41736	1.62877	40.8571
	CSR	1.52562	1.53798	39.7143
	CSR	1.63911	1.66911	43
	CSR	0.964753	0.666358	29.8571
	CSR	1.30855	1.3599	38.4286
	CSR	1.32062	1.35136	38.8571
	CSR	1.12078	0.716297	30
	CSR	1.37012	1.59371	42
	CSR	1.09698	0.92882	33.4286
	CSR	1.30795	1.4365	37.4286
	CSR	1.04264	0.977605	35
	CSR	1.3296	1.5152	40.5714
	CSR	1.26776	1.23537	39.5714
	CSR	1.4697	1.55922	44.1429
	CSR	1.01488	0.788651	33.7143
	CSR	1.4365	1.56412	41.8571
	CSR	1.18136	0.850669	31.4286
	CSR	1.51318	1.73754	44.1429
	CSR	0.933018	0.620481	29.2857
	CSR	1.58735	1.69946	42.8571
	CSR	1.4499	1.53204	41.2857
	CSR	1.12048	1.0008	39.4286
	CSR	1.1452	1.06737	38.2857
	CSR	1.16113	1.0553	38.2857
	CSR	1.57971	1.59533	43.2857
	CSR	1.46924	1.68353	42.1429
	CSR	1.37334	1.61106	43
	CSR	1.10902	0.998546	34.8571
	CSR	1.29305	1.1098	39.7143
	CSR	1.34568	1.45621	42
	CSR	1.18442	0.895194	34.4286
	CSR	1.12192	0.920897	35.8571
	CSR	1.38681	1.46091	42
	CSR	1.35323	1.43651	44
	CSR	1.54703	1.51475	44.2857
	CSR	1.35587	1.45045	40.7143
	CSR	1.33443	1.48442	42.5714
	CSR	1.43814	1.66512	42.5714
	CSR	1.0523	0.720232	33.2857
	CSR	1.3675	1.38798	41.5714
	CSR	1.27525	0.85631	33.1429
	CSR	1.07025	0.767269	33.1429
	CSR	1.45319	1.57401	40.8571
	CSR	1.40883	1.32324	40.7143
	CSR	1.23459	1.15694	35.5714
	CSR	1.26998	1.20769	35.5714
	CSR	1.60082	1.62949	40.8571
	CSR	1.57278	1.91547	43.4286
	CSR	1.47612	1.73928	42.1429
	CSR	1.37878	1.38733	40.7143
	CSR	1.48544	1.65322	41.7143
	CSR	1.39813	1.48636	43.7143
	CSR	1.16699	0.768369	34.8571
	CSR	1.1819	1.14959	34.7143
		male	162
		female	117

## Sheet: Figure 4
	Figure 4a-c					Figure 4d					Figure 4e					Figure 4f
	r2	birth_age	scan_age	sex		Motor Scores	GM_T1wT2w	WM_T1wT2w	r2		Language Scores	GM_T1wT2w	WM_T1wT2w	r2		Motor Scores	GM_T1wT2w	WM_T1wT2w	r2
	0.523879	40.1429	40.2857	Female		8	1.25362	0.849098	0.523879		11	1.25362	0.849098	0.523879		16	1.25362	0.849098	0.523879
	0.56232	41.2857	41.5714	Female		11	1.11448	0.611412	0.508191		22	1.11448	0.611412	0.508191		25	1.11448	0.611412	0.508191
	0.508191	35.1429	35.7143	Female		12	1.28473	0.832711	0.27779		19	1.28473	0.832711	0.27779		20	1.28473	0.832711	0.27779
	0.27779	40.4286	40.7143	Male		9	1.30746	0.847321	0.313218		22	1.30746	0.847321	0.313218		22	1.30746	0.847321	0.313218
	0.313218	38.2857	38.4286	Male		8	1.15503	0.725021	0.372938		13	1.15503	0.725021	0.372938		19	1.15503	0.725021	0.372938
	0.372938	40	40.1429	Male		13	1.37913	1.02007	0.310655		24	1.37913	1.02007	0.310655		29	1.37913	1.02007	0.310655
	0.310655	40.4286	40.7143	Female		10	1.24512	0.881631	0.639424		23	1.24512	0.881631	0.639424		18	1.24512	0.881631	0.639424
	0.5765	39.1429	39.5714	Male		11	1.23688	0.854888	0.656024		28	1.23688	0.854888	0.656024		25	1.23688	0.854888	0.656024
	0.639424	39.8571	40.4286	Female		12	1.23781	0.786647	0.447665		16	1.23781	0.786647	0.447665		24	1.23781	0.786647	0.447665
	0.656024	40.7143	41	Male		9	1.1229	0.660319	0.426963		19	1.1229	0.660319	0.426963		21	1.1229	0.660319	0.426963
	0.447665	40.1429	40.7143	Male		9	1.10575	0.71869	0.479888		14	1.10575	0.71869	0.479888		20	1.10575	0.71869	0.479888
	0.426963	39.2857	39.4286	Male		12	1.30053	0.89203	0.388999		18	1.30053	0.89203	0.388999		21	1.30053	0.89203	0.388999
	0.479888	39.4286	39.7143	Male		8	1.10642	0.58378	0.63924		21	1.10642	0.58378	0.63924		20	1.10642	0.58378	0.63924
	0.472397	42	42.2857	Male		9	1.10931	0.601918	0.376403		24	1.10931	0.601918	0.376403		19	1.10931	0.601918	0.376403
	0.388999	40.5714	40.8571	Male		9	1.28417	0.888129	0.604123		20	1.28417	0.888129	0.604123		22	1.28417	0.888129	0.604123
	0.63924	35.7143	36.1429	Male		9	1.29415	0.823319	0.473456		19	1.29415	0.823319	0.473456		22	1.29415	0.823319	0.473456
	0.376403	35.7143	36.7143	Male		11	1.2185	0.753561	0.37342		27	1.2185	0.753561	0.37342		21	1.2185	0.753561	0.37342
	0.604123	40.2857	40.8571	Female		6	1.25074	0.792812	0.562239		11	1.25074	0.792812	0.562239		18	1.25074	0.792812	0.562239
	0.473456	41.2857	41.5714	Male		8	1.28841	0.825301	0.471811		17	1.28841	0.825301	0.471811		20	1.28841	0.825301	0.471811
	0.403517	37.1429	38.1429	Male		9	1.22459	0.790642	0.398914		15	1.22459	0.790642	0.398914		18	1.22459	0.790642	0.398914
	0.500995	37.1429	38.1429	Male		10	1.11184	0.697129	0.560347		19	1.11184	0.697129	0.560347		23	1.11184	0.697129	0.560347
	0.37342	39.5714	39.8571	Male		10	1.39132	1.034	0.675963		17	1.39132	1.034	0.675963		20	1.39132	1.034	0.675963
	0.346746	37.4286	37.7143	Female		10	1.12093	0.658741	0.358014		19	1.12093	0.658741	0.358014		21	1.12093	0.658741	0.358014
	0.125652	37.4286	37.7143	Female		14	1.13889	0.653176	0.349979		22	1.13889	0.653176	0.349979		23	1.13889	0.653176	0.349979
	0.562239	39.1429	41.2857	Female		10	1.14763	0.740669	0.33636		15	1.14763	0.740669	0.33636		15	1.14763	0.740669	0.33636
	0.460181	40	42.5714	Female		15	1.02452	0.594372	0.375566		24	1.02452	0.594372	0.375566		23	1.02452	0.594372	0.375566
	0.471811	40.4286	40.8571	Female		11	1.12855	0.622791	0.478611		21	1.12855	0.622791	0.478611		18	1.12855	0.622791	0.478611
	0.398914	39.1429	39.4286	Male		13	1.05139	0.520475	0.317372		23	1.05139	0.520475	0.317372		22	1.05139	0.520475	0.317372
	0.560347	39.2857	39.4286	Female		11	1.38862	0.958085	0.508339		11	1.14074	0.737941	0.193299		24	1.38862	0.958085	0.508339
	0.675963	41.5714	42.1429	Male		8	1.14074	0.737941	0.193299		17	1.21342	0.903871	0.592051		18	1.14074	0.737941	0.193299
	0.347637	39.8571	40.1429	Male		9	1.21342	0.903871	0.592051		24	1.4072	0.943744	0.202377		22	1.21342	0.903871	0.592051
	0.358014	38.1429	38.2857	Male		11	1.4072	0.943744	0.202377		14	1.07315	0.68325	0.387206		25	1.4072	0.943744	0.202377
	0.349979	36.2857	37	Female		8	1.07315	0.68325	0.387206		17	1.09594	0.753724	0.198827		16	1.07315	0.68325	0.387206
	0.33636	36.5714	37	Male		9	1.09594	0.753724	0.198827		23	1.27884	0.986707	0.388941		19	1.09594	0.753724	0.198827
	0.375566	34.1429	35.1429	Male		12	1.27884	0.986707	0.388941		17	1.07516	0.800305	0.398785		15	1.01299	0.625268	0.355
	0.478611	34.1429	35	Female		10	1.07516	0.800305	0.398785		11	1.29038	0.823476	0.322394		18	1.27884	0.986707	0.388941
	0.317372	31	33.2857	Female		7	1.29038	0.823476	0.322394		17	1.18739	0.825025	0.389457		20	1.07516	0.800305	0.398785
	0.508339	41.4286	41.5714	Female		10	1.18739	0.825025	0.389457		16	1.19692	0.821909	0.401783		19	1.29038	0.823476	0.322394
	0.193299	38.1429	38.2857	Male		8	1.19692	0.821909	0.401783		16	1.00277	0.593751	0.288983		18	1.18739	0.825025	0.389457
	0.592051	39.7143	40	Male		9	1.00277	0.593751	0.288983		13	1.26449	0.885199	0.417128		19	1.00277	0.593751	0.288983
	0.582196	40.4286	40.7143	Male		8	1.26449	0.885199	0.417128		17	1.49519	1.01733	0.363651		17	1.26449	0.885199	0.417128
	0.33273	32.2857	35.1429	Male		10	1.49519	1.01733	0.363651		14	1.31666	0.995777	0.519872		19	1.49519	1.01733	0.363651
	0.202377	41.1429	41.2857	Male		10	1.31666	0.995777	0.519872		20	1.07503	0.66518	0.266968		19	1.31666	0.995777	0.519872
	0.387206	37.4286	41	Female		9	1.07503	0.66518	0.266968		16	1.26855	0.884053	0.527262		21	1.07503	0.66518	0.266968
	0.447747	28	35	Male		11	1.26855	0.884053	0.527262		19	1.37705	0.92597	0.355866		23	1.26855	0.884053	0.527262
	0.198827	39.1429	41.5714	Male		8	1.37705	0.92597	0.355866		26	1.30272	0.899131	0.511939		18	1.37705	0.92597	0.355866
	0.457436	39.2857	39.4286	Male		13	1.30272	0.899131	0.511939		14	1.28581	0.800398	0.581508		24	1.30272	0.899131	0.511939
	0.355	29.8571	36.7143	Male		7	1.22552	0.880027	0.518547		18	1.22552	0.880027	0.518547		17	1.28581	0.800398	0.581508
	0.388941	40.1429	43.8571	Male		6	1.2344	0.747014	0.457961		14	1.2344	0.747014	0.457961		18	1.22552	0.880027	0.518547
	0.398785	37.8571	38.4286	Male		9	1.21378	0.857365	0.472551		20	1.21378	0.857365	0.472551		20	1.2344	0.747014	0.457961
	0.322394	37.2857	37.8571	Male		11	1.26538	0.815523	0.412104		24	1.26538	0.815523	0.412104		21	1.21378	0.857365	0.472551
	0.389457	37.2857	38	Male		6	1.32058	1.02155	0.187304		10	1.32058	1.02155	0.187304		20	1.26538	0.815523	0.412104
	0.401783	38.7143	41.4286	Female		9	1.04059	0.698127	0.39551		9	1.04059	0.698127	0.39551		20	1.32058	1.02155	0.187304
	0.288983	33.2857	34.8571	Female		6	1.01911	0.664371	0.476133		29	1.21505	0.880063	0.312757		19	1.04059	0.698127	0.39551
	0.417128	40.4286	40.5714	Female		12	1.21505	0.880063	0.312757		18	1.29263	1.04333	0.565795		18	1.01911	0.664371	0.476133
	0.512598	40.4286	40.8571	Female		13	1.29263	1.04333	0.565795		17	1.26045	0.775871	0.456803		20	1.21505	0.880063	0.312757
	0.363651	41.2857	44.7143	Female		9	1.26045	0.775871	0.456803		14	1.10969	0.680208	0.160827		18	1.29263	1.04333	0.565795
	0.519872	40.2857	40.2857	Male		11	1.10969	0.680208	0.160827		17	1.10642	0.710036	0.439928		20	1.26045	0.775871	0.456803
	0.155127	32.7143	34.7143	Male		12	1.10642	0.710036	0.439928		24	1.00966	0.581606	0.341113		23	1.10969	0.680208	0.160827
	0.266968	34.7143	37.2857	Male		9	1.00966	0.581606	0.341113		24	0.970212	0.608244	0.400471		19	1.10642	0.710036	0.439928
	0.590438	39.4286	43.1429	Female		11	0.970212	0.608244	0.400471		20	1.28538	0.901793	0.619884		23	1.00966	0.581606	0.341113
	0.527262	40.7143	40.8571	Male		11	1.28538	0.901793	0.619884		12	1.20395	0.853893	0.644852		23	0.970212	0.608244	0.400471
	0.355866	40.2857	44.4286	Male		8	1.20395	0.853893	0.644852		13	1.28258	0.962028	0.464555		20	1.28538	0.901793	0.619884
	0.511939	40.2857	44.1429	Female		8	1.28258	0.962028	0.464555		22	1.24935	0.787082	0.422605		22	1.20395	0.853893	0.644852
	0.581508	38.5714	39.2857	Male		13	1.24935	0.787082	0.422605		12	1.20597	0.862638	0.568083		20	1.28258	0.962028	0.464555
	0.518547	40.7143	40.8571	Male		8	1.20597	0.862638	0.568083		16	1.2067	0.832446	0.342738		23	1.24935	0.787082	0.422605
	0.457961	38.5714	38.8571	Male		9	1.2067	0.832446	0.342738		27	1.33022	0.93843	0.422247		23	1.20597	0.862638	0.568083
	0.472551	40.7143	40.8571	Female		10	1.33022	0.93843	0.422247		22	1.17044	0.688468	0.639753		23	1.2067	0.832446	0.342738
	0.412104	39	39.1429	Female		14	1.17044	0.688468	0.639753		16	1.2006	0.925721	0.426526		21	1.33022	0.93843	0.422247
	0.187304	41.1429	42.8571	Female		14	1.2006	0.925721	0.426526		29	1.00878	0.510471	0.219903		28	1.17044	0.688468	0.639753
	0.286909	41.1429	41.2857	Male		13	1.00878	0.510471	0.219903		25	0.991067	0.532348	0.0531216		21	1.2006	0.925721	0.426526
	0.39551	34	34.8571	Male		10	0.991067	0.532348	0.0531216		13	1.34677	0.89993	0.24788		22	1.00878	0.510471	0.219903
	0.476133	34	34.8571	Male		10	1.34677	0.89993	0.24788		15	1.21813	0.721702	0.543399		19	0.991067	0.532348	0.0531216
	0.312757	40.2857	42.2857	Male		9	1.21813	0.721702	0.543399		14	1.35508	1.09579	0.413331		19	1.34677	0.89993	0.24788
	0.565795	39.1429	39.4286	Male		8	1.35508	1.09579	0.413331		18	1.32709	0.940265	0.492991		24	1.21813	0.721702	0.543399
	0.456803	40	40.4286	Female		11	1.32709	0.940265	0.492991		19	1.18107	0.773139	0.343812		19	1.35508	1.09579	0.413331
	0.160827	36.2857	37	Male		11	1.18107	0.773139	0.343812		18	1.16309	0.729701	0.332109		24	1.32709	0.940265	0.492991
	0.558932	37.8571	38.1429	Male		9	1.16309	0.729701	0.332109		9	1.27659	0.793906	0.43285		23	1.18107	0.773139	0.343812
	0.439928	36.8571	37.1429	Female		13	1.50585	1.06937	0.255023		28	1.50585	1.06937	0.255023		20	1.16309	0.729701	0.332109
	0.166055	36.4286	36.7143	Male		10	1.22242	0.836626	0.565201		17	1.22242	0.836626	0.565201		25	1.50585	1.06937	0.255023
	0.339533	36.4286	36.7143	Male		11	1.08297	0.718936	0.557147		13	1.08297	0.718936	0.557147		22	1.22242	0.836626	0.565201
	0.341113	31.7143	35	Male		13	1.1877	0.856527	0.591612		24	1.1877	0.856527	0.591612		21	1.08297	0.718936	0.557147
	0.400471	31.7143	35.1429	Male		9	1.31635	0.810709	0.271182		8	1.31635	0.810709	0.271182		26	1.1877	0.856527	0.591612
	0.619884	39.8571	40.1429	Female		13	1.14139	0.770371	0.477103		19	1.14139	0.770371	0.477103		19	1.31635	0.810709	0.271182
	0.644852	40.4286	40.7143	Female		8	1.35314	0.926515	0.543363		19	1.35314	0.926515	0.543363		22	1.14139	0.770371	0.477103
	0.464555	42.1429	42.2857	Male		9	1.01208	0.513333	0.187566		11	1.01208	0.513333	0.187566		18	1.35314	0.926515	0.543363
	0.422605	39.1429	39.7143	Female		9	1.28637	1.01404	0.414104		21	1.28637	1.01404	0.414104		24	1.01208	0.513333	0.187566
	0.568083	40.4286	44.1429	Male		10	1.2061	0.792964	0.455917		21	1.2061	0.792964	0.455917		17	1.28637	1.01404	0.414104
	0.342738	39.1429	39.2857	Male		9	1.27087	0.888607	0.513458		14	1.27087	0.888607	0.513458		24	1.2061	0.792964	0.455917
	0.422247	40.7143	40.8571	Male		8	1.04366	0.561759	0.299068		20	1.04366	0.561759	0.299068		20	1.27087	0.888607	0.513458
	0.639753	35.5714	41.2857	Female		10	1.18466	0.847542	0.286665		21	1.18466	0.847542	0.286665		21	1.04366	0.561759	0.299068
	0.426526	40.2857	42.5714	Male		11	1.308	0.872474	0.39097		27	1.308	0.872474	0.39097		20	1.18466	0.847542	0.286665
	0.219903	30.7143	32.1429	Female		10	1.20863	0.863599	0.588096		12	1.20863	0.863599	0.588096		23	1.308	0.872474	0.39097
	0.0531216	30.7143	32.2857	Male		10	1.26555	0.854937	0.557804		26	1.26555	0.854937	0.557804		20	1.20863	0.863599	0.588096
	0.24788	40.8571	44.4286	Male		9	1.29811	0.93584	0.334896		19	1.29811	0.93584	0.334896		24	1.26555	0.854937	0.557804
	0.543399	39	39.4286	Female		9	1.29199	0.934432	0.223517		21	1.29199	0.934432	0.223517		21	1.29811	0.93584	0.334896
	0.413331	41.7143	42	Male		11	1.19518	0.789178	0.538057		23	1.19518	0.789178	0.538057		21	1.29199	0.934432	0.223517
	0.179012	28.7143	32.7143	Female		12	1.27578	0.857876	0.439146		16	1.27578	0.857876	0.439146		24	1.19518	0.789178	0.538057
	0.308432	39.7143	40.2857	Male		11	1.1637	0.693016	0.542213		22	1.1637	0.693016	0.542213		23	1.27578	0.857876	0.439146
	0.492991	41.8571	43.5714	Female		10	1.15674	0.782758	0.583928		8	1.15674	0.782758	0.583928		21	1.1637	0.693016	0.542213
	0.343812	27.1429	43.5714	Male		10	1.2339	0.731411	0.495285		18	1.2339	0.731411	0.495285		18	1.15674	0.782758	0.583928
	0.332109	38.8571	39.1429	Female		10	1.23406	0.828176	0.412759		21	1.23406	0.828176	0.412759		19	1.2339	0.731411	0.495285
	0.43285	39.2857	39.4286	Male		13	1.09442	0.595972	0.333818		21	1.09442	0.595972	0.333818		21	1.23406	0.828176	0.412759
	0.415537	41.8571	44.4286	Female		10	1.04953	0.682097	0.319132		19	1.04953	0.682097	0.319132		24	1.09442	0.595972	0.333818
	0.255023	41.2857	41.7143	Female		9	1.24312	0.874513	0.531545		27	1.24312	0.874513	0.531545		21	1.04953	0.682097	0.319132
	0.488283	40.1429	40.2857	Female		11	1.16352	0.82682	0.544206		19	1.16352	0.82682	0.544206		20	1.24312	0.874513	0.531545
	0.342935	35.4286	35.5714	Male		8	1.26031	0.850221	0.313105		17	1.26031	0.850221	0.313105		24	1.16352	0.82682	0.544206
	0.565201	39.2857	39.4286	Male		7	1.25472	0.899978	0.255748		8	1.25472	0.899978	0.255748		20	1.26031	0.850221	0.313105
	0.355833	38.1429	38.7143	Male		10	1.3107	0.919126	0.360967		17	1.3107	0.919126	0.360967		24	1.3107	0.919126	0.360967
	0.557147	37.4286	39.2857	Male		10	1.30631	0.910067	0.51253		19	1.30631	0.910067	0.51253		22	1.30631	0.910067	0.51253
	0.591612	40.7143	41.1429	Male		13	1.14852	0.807575	0.511354		24	1.14852	0.807575	0.511354		23	1.14852	0.807575	0.511354
	0.271182	39	39.2857	Male		9	1.26157	0.820158	0.395475		22	1.26157	0.820158	0.395475		20	1.26157	0.820158	0.395475
	0.477103	39.1429	39.4286	Male		10	1.04224	0.524601	0.207088		25	1.04224	0.524601	0.207088		21	1.04224	0.524601	0.207088
	0.543363	41.1429	41.4286	Male		8	1.37562	1.0101	0.352339		12	1.37562	1.0101	0.352339		15	1.37562	1.0101	0.352339
	0.187566	31.2857	34.5714	Male		12	1.35072	0.991704	0.662612		23	1.35072	0.991704	0.662612		25	1.35072	0.991704	0.662612
	0.414104	41.8571	43.8571	Male		11	1.37385	1.09224	0.487716		27	1.37385	1.09224	0.487716		22	1.37385	1.09224	0.487716
	0.455917	40	40.4286	Female		9	1.22323	0.763298	0.533606		12	1.36538	1.04538	0.434866		16	1.22323	0.763298	0.533606
	0.513458	41	41.7143	Male		12	1.36219	0.896642	0.535508		15	1.22323	0.763298	0.533606		21	1.36219	0.896642	0.535508
	0.299068	32.2857	35.5714	Male		9	1.18956	0.775745	0.547786		29	1.36219	0.896642	0.535508		20	1.18956	0.775745	0.547786
	0.286665	38.8571	39.1429	Male		9	1.21974	0.899698	0.574704		10	1.18956	0.775745	0.547786		23	1.21974	0.899698	0.574704
	0.39097	41	41.2857	Female		10	1.21074	0.803687	0.494663		22	1.21974	0.899698	0.574704		21	1.21074	0.803687	0.494663
	0.588096	39.5714	39.8571	Male		11	1.33034	0.851683	0.516915		22	1.21074	0.803687	0.494663		21	1.33034	0.851683	0.516915
	0.557804	40	42.5714	Male		11	1.23357	0.85334	0.679218		17	1.33034	0.851683	0.516915		22	1.23357	0.85334	0.679218
	0.503778	39.2857	40.5714	Female		11	1.38676	1.00155	0.428784		22	1.23357	0.85334	0.679218		21	1.38676	1.00155	0.428784
	0.539823	38.7143	40.7143	Female		11	1.3622	0.987335	0.468313		16	1.38676	1.00155	0.428784		20	1.3622	0.987335	0.468313
	0.334896	40.1429	40.7143	Female		12	1.05012	0.64803	0.467734		21	1.3622	0.987335	0.468313		20	1.05012	0.64803	0.467734
	0.223517	40.8571	43	Female		7	1.05685	0.609816	0.534303		25	1.05012	0.64803	0.467734		19	1.05685	0.609816	0.534303
	0.538057	40	41.7143	Female		12	1.34387	0.882135	0.552447		20	1.05685	0.609816	0.534303		21	1.34387	0.882135	0.552447
	0.501267	35.5714	35.7143	Male		11	1.28122	0.920979	0.487272		23	1.34387	0.882135	0.552447		22	1.28122	0.920979	0.487272
	0.2229	31.2857	35.7143	Male		10	1.1775	0.718461	0.535488		23	1.28122	0.920979	0.487272		20	1.1775	0.718461	0.535488
	0.439146	41.5714	41.8571	Male		11	1.45411	1.0918	0.361176		20	1.1775	0.718461	0.535488		22	1.45411	1.0918	0.361176
	0.542213	38.8571	39	Female		10	1.26474	0.827117	0.379037		9	1.40058	0.985939	0.341655		19	1.26474	0.827117	0.379037
	0.583928	40	40.2857	Male		10	0.983168	0.627746	0.447577		24	1.45411	1.0918	0.361176		19	0.983168	0.627746	0.447577
	0.495285	40.1429	40.4286	Male		9	1.11017	0.677309	0.511768		18	1.26474	0.827117	0.379037		19	1.11017	0.677309	0.511768
	0.412759	40.2857	40.4286	Female		8	1.16976	0.792861	0.392486		18	0.983168	0.627746	0.447577		21	1.115	0.900687	0.573789
	0.333818	35.8571	36.4286	Male		13	1.115	0.900687	0.573789		23	1.11017	0.677309	0.511768		17	1.20791	0.786804	0.636479
	0.319132	35.1429	35.5714	Male		9	1.20791	0.786804	0.636479		17	1.16976	0.792861	0.392486		20	1.31133	0.905191	0.390855
	0.479819	40.7143	41	Male		8	1.31133	0.905191	0.390855		24	1.115	0.900687	0.573789		18	1.18177	0.84583	0.299041
	0.531545	40.7143	41	Male		11	1.18177	0.84583	0.299041		18	1.20791	0.786804	0.636479		20	1.20629	0.741395	0.205306
	0.544206	37.7143	38	Male		11	1.20629	0.741395	0.205306		21	1.31133	0.905191	0.390855		18	1.18292	0.827205	0.508573
	0.313105	39.1429	39.2857	Female		10	1.18292	0.827205	0.508573		17	1.18177	0.84583	0.299041		24	0.93336	0.449038	0.452207
	0.255748	38.8571	39	Female		11	0.93336	0.449038	0.452207		18	1.20629	0.741395	0.205306		20	1.28326	0.977854	0.481917
	0.360967	41.5714	42	Female		11	1.28326	0.977854	0.481917		15	1.18292	0.827205	0.508573		23	1.24961	0.883072	0.427233
	0.51253	40.8571	41.2857	Male		11	1.24961	0.883072	0.427233		19	0.93336	0.449038	0.452207		17	0.99976	0.484655	0.0705842
	0.511354	37.4286	38.1429	Female		8	0.99976	0.484655	0.0705842		18	1.28326	0.977854	0.481917		16	1.07064	0.523254	0.0787915
	0.395475	37.4286	38.1429	Male		6	1.07064	0.523254	0.0787915		28	1.24961	0.883072	0.427233		20	1.23011	0.909824	0.400587
	0.578002	36.4286	37.1429	Female		11	1.23011	0.909824	0.400587		9	0.99976	0.484655	0.0705842		18	1.36436	0.971311	0.529414
	0.207088	33.2857	34	Male		7	1.36436	0.971311	0.529414		11	1.07064	0.523254	0.0787915		16	1.17222	0.698892	0.203697
	0.352339	41	41.2857	Female		10	1.17222	0.698892	0.203697		27	1.23011	0.909824	0.400587		21	1.39426	1.0214	0.579496
	0.662612	41.7143	43.8571	Male		8	1.39426	1.0214	0.579496		11	1.36436	0.971311	0.529414		21	1.23788	0.824687	0.387887
	0.465419	37.8571	38.8571	Female		10	1.23788	0.824687	0.387887		10	1.17222	0.698892	0.203697		23	1.33656	1.09968	0.596594
	0.487716	41.1429	43.4286	Female		10	1.19884	0.786342	0.569293		16	1.39426	1.0214	0.579496		20	1.14515	0.778686	0.317709
	0.434866	41.1429	42	Male		10	1.33656	1.09968	0.596594		22	1.23788	0.824687	0.387887		14	1.36138	0.883902	0.444037
	0.533606	38	38.5714	Female		8	1.14515	0.778686	0.317709		18	1.19884	0.786342	0.569293		24	1.12082	0.671342	0.287296
	0.535508	41.5714	41.7143	Female		8	1.36138	0.883902	0.444037		19	1.33656	1.09968	0.596594		21	1.18574	0.921103	0.532012
	0.547786	38.1429	38.4286	Female		13	1.12082	0.671342	0.287296		13	1.14515	0.778686	0.317709		17	1.24555	0.822165	0.472465
	0.574704	40.5714	40.8571	Female		13	1.18574	0.921103	0.532012		17	1.36138	0.883902	0.444037		16	1.05768	0.619033	0.380878
	0.602378	39.7143	39.7143	Female		8	1.24555	0.822165	0.472465		19	1.12082	0.671342	0.287296		22	1.2001	0.777016	0.337044
	0.494663	39.2857	43.5714	Male		10	1.05768	0.619033	0.380878		21	1.18574	0.921103	0.532012		22	1.43178	1.00413	0.48296
	0.516915	40.5714	42	Female		13	1.2001	0.777016	0.337044		12	1.24555	0.822165	0.472465		18	1.52879	1.10877	0.314207
	0.679218	40.8571	41.4286	Male		10	1.43178	1.00413	0.48296		17	1.05768	0.619033	0.380878		21	1.19522	0.760671	0.442371
	0.428784	41	41.2857	Female		12	1.52879	1.10877	0.314207		20	1.2001	0.777016	0.337044		23	1.37631	1.0242	0.36118
	0.468313	41.4286	43.8571	Female		12	1.19522	0.760671	0.442371		18	1.43178	1.00413	0.48296		19	1.25971	0.930819	0.323861
	0.467734	36.8571	37.4286	Male		9	1.37631	1.0242	0.36118		24	1.52879	1.10877	0.314207		20	1.05885	0.844343	0.221094
	0.534303	37.1429	37.8571	Female		13	1.25971	0.930819	0.323861		18	1.19522	0.760671	0.442371		17	1.2481	0.862452	0.270414
	0.552447	40.7143	42	Male		11	1.05885	0.844343	0.221094		18	1.37631	1.0242	0.36118		20	1.02547	0.546464	0.175525
	0.672895	40.2857	40.2857	Male		7	1.2481	0.862452	0.270414		19	1.25971	0.930819	0.323861		20	1.25137	0.911391	0.564742
	0.487272	40.4286	44.2857	Female		10	1.02547	0.546464	0.175525		19	1.05885	0.844343	0.221094		22	1.26722	0.774178	0.489388
	0.535488	38.2857	39.8571	Male		11	1.25137	0.911391	0.564742		11	1.2481	0.862452	0.270414		21	1.24143	0.777146	0.46873
	0.523225	39.1429	39.4286	Female		9	1.26722	0.774178	0.489388		24	1.02547	0.546464	0.175525		19	1.22155	0.85597	0.548222
	0.583969	41.1429	44	Female		9	1.24143	0.777146	0.46873		27	1.25137	0.911391	0.564742		24	1.25973	0.858672	0.608424
	0.601728	41.2857	41.5714	Male		8	1.22155	0.85597	0.548222		21	1.26722	0.774178	0.489388		21	1.35482	0.852694	0.396426
	0.341655	40.1429	41	Female		9	1.25973	0.858672	0.608424		20	1.24143	0.777146	0.46873		17	0.967621	0.434674	0.110564
	0.361176	41.1429	41.2857	Female		13	1.35482	0.852694	0.396426		12	1.22155	0.85597	0.548222		19	1.09406	0.735641	0.416237
	0.379037	40.5714	40.7143	Female		6	0.967621	0.434674	0.110564		17	1.25973	0.858672	0.608424		14	1.04012	0.479679	0.250951
	0.447577	35.1429	36.5714	Female		6	1.09406	0.735641	0.416237		20	1.35482	0.852694	0.396426		23	1.16078	0.847645	0.236232
	0.511768	35.1429	36.5714	Female		11	1.04012	0.479679	0.250951		15	0.967621	0.434674	0.110564		20	1.04006	0.613827	0.519465
	0.392486	40.5714	42.2857	Female		11	1.16078	0.847645	0.236232		10	1.09406	0.735641	0.416237		23	1.14782	0.857675	0.640721
	0.573789	40.2857	40.5714	Female		8	1.04006	0.613827	0.519465		12	1.04012	0.479679	0.250951		20	1.01944	0.608517	0.0578065
	0.636479	39.8571	40	Male		14	1.14782	0.857675	0.640721		24	1.16078	0.847645	0.236232		21	0.969404	0.57428	0.391631
	0.390855	40.2857	40.5714	Female		9	1.01944	0.608517	0.0578065		15	1.04006	0.613827	0.519465		20	1.07377	0.529978	0.0174554
	0.299041	39.7143	40.1429	Male		12	0.969404	0.57428	0.391631		24	1.14782	0.857675	0.640721		23	1.34095	0.951472	0.436812
	0.205306	38.8571	39.1429	Male		11	1.07377	0.529978	0.0174554		16	1.01944	0.608517	0.0578065		20	0.978192	0.454378	0.199002
	0.508573	40.1429	40.5714	Male		10	1.34095	0.951472	0.436812		28	0.969404	0.57428	0.391631		17	1.3051	0.912436	0.486129
	0.452207	26.1429	32.7143	Male		9	0.978192	0.454378	0.199002		20	1.07377	0.529978	0.0174554		22	1.20094	0.866959	0.549017
	0.313142	31	33.5714	Female		9	1.3051	0.912436	0.486129		25	1.34095	0.951472	0.436812		24	1.02937	0.654885	0.539409
	0.481917	41	43	Male		11	1.20094	0.866959	0.549017		13	0.978192	0.454378	0.199002		24	1.07883	0.685793	0.337506
	0.427233	39.8571	43.7143	Female		13	1.02937	0.654885	0.539409		12	1.3051	0.912436	0.486129		24	1.32107	0.911168	0.407661
	0.0705842	27.4286	33.2857	Male		11	1.07883	0.685793	0.337506		25	1.20094	0.866959	0.549017		22	1.27424	0.867945	0.47493
	0.0787915	27.4286	33.2857	Male		10	1.32107	0.911168	0.407661		28	1.02937	0.654885	0.539409		21	1.20127	0.855951	0.530122
	0.400587	40.7143	41.2857	Female		11	1.27424	0.867945	0.47493		24	1.07883	0.685793	0.337506		14	0.987463	0.605818	0.507088
	0.529414	41.4286	41.8571	Female		13	1.20127	0.855951	0.530122		22	1.32107	0.911168	0.407661		19	1.08338	0.556918	0.529285
	0.203697	38.5714	39.1429	Female		11	0.987463	0.605818	0.507088		19	1.27424	0.867945	0.47493		20	0.983387	0.533747	0.347652
	0.579496	42	42.1429	Female		8	1.08338	0.556918	0.529285		23	1.20127	0.855951	0.530122		21	1.19297	0.787121	0.449772
	0.387887	39.8571	40	Female		11	0.983387	0.533747	0.347652		13	0.987463	0.605818	0.507088		20	1.24436	0.836032	0.409643
	0.569293	39	39.1429	Male		11	1.19297	0.787121	0.449772		16	1.08338	0.556918	0.529285		22	1.1644	0.768869	0.324279
	0.596594	41.4286	41.5714	Female		12	1.24436	0.836032	0.409643		28	0.983387	0.533747	0.347652		25	1.29783	0.969358	0.31986
	0.317709	40	40.2857	Male		9	1.1644	0.768869	0.324279		19	1.19297	0.787121	0.449772		18	0.946085	0.510081	0.284044
	0.504767	38.4286	41.5714	Female		10	1.21175	0.841889	0.316337		19	1.24436	0.836032	0.409643		17	1.12451	0.497259	0.149074
	0.444037	41.4286	43.5714	Female		10	1.29783	0.969358	0.31986		18	1.1644	0.768869	0.324279		22	0.980207	0.485988	0.298937
	0.287296	34.7143	35.2857	Female		9	0.946085	0.510081	0.284044		24	1.21175	0.841889	0.316337		20	1.08234	0.683652	0.38354
	0.532012	40.4286	41.8571	Male		8	1.12451	0.497259	0.149074		22	1.29783	0.969358	0.31986		20	1.11732	0.715423	0.356974
	0.472465	39.7143	43.5714	Male		10	0.980207	0.485988	0.298937		14	0.946085	0.510081	0.284044		16	1.34287	0.978292	0.466654
	0.380878	34.8571	35.2857	Male		7	1.2027	0.770402	0.4508		23	0.980207	0.485988	0.298937		20	1.24876	0.834134	0.565069
	0.289725	28.8571	35.8571	Male		13	1.08234	0.683652	0.38354		18	1.2027	0.770402	0.4508		25	1.04266	0.677326	0.514435
	0.337044	39.8571	41.7143	Male		14	1.11732	0.715423	0.356974		19	1.08234	0.683652	0.38354
	0.48296	40.4286	42	Female		8	1.34287	0.978292	0.466654		20	1.11732	0.715423	0.356974
	0.314207	41.8571	42	Female		10	1.24876	0.834134	0.565069		20	1.34287	0.978292	0.466654			male	117
	0.442371	39.5714	39.7143	Male		14	1.04266	0.677326	0.514435		26	1.24876	0.834134	0.565069			female	88
	0.36118	40.1429	40.2857	Female							34	1.04266	0.677326	0.514435
	0.417883	39.2857	39.5714	Male
	0.323861	41.1429	41.5714	Female			male	117
	0.221094	38.7143	39.1429	Female			female	92				male	119
	0.270414	40.4286	40.5714	Male								female	91
	0.175525	31.5714	34.1429	Male
	0.564742	40.7143	43.8571	Female
	0.489388	41.2857	41.5714	Female
	0.46873	37.2857	38.1429	Female
	0.424524	39.2857	39.2857	Male
	0.548222	40.8571	40.8571	Male
	0.608424	39.5714	39.7143	Male
	0.396426	42.2857	43	Female
	0.110564	28.1429	29.8571	Male
	0.413478	38.2857	38.4286	Female
	0.416237	38.1429	38.8571	Male
	0.250951	28.7143	30	Male
	0.236232	40.8571	42	Female
	0.519465	32.5714	33.4286	Male
	0.640721	37	37.4286	Female
	0.0578065	34.4286	35	Female
	0.312107	40.4286	40.5714	Male
	0.339142	36.8571	39.5714	Male
	0.547896	32.5714	44.1429	Female
	0.391631	29.8571	33.7143	Male
	0.602667	39	41.8571	Female
	0.0174554	30.1429	31.4286	Male
	0.436812	40.4286	44.1429	Female
	0.199002	25.5714	29.2857	Male
	0.486129	39	42.8571	Male
	0.549017	38.8571	41.2857	Female
	0.282781	29.4286	39.4286	Male
	0.539409	31.2857	38.2857	Male
	0.337506	31.2857	38.2857	Male
	0.407661	41.5714	43.2857	Male
	0.47493	40.4286	42.1429	Male
	0.530122	36.5714	43	Male
	0.507088	25.5714	34.8571	Female
	0.382951	35.5714	39.7143	Male
	0.549222	39.7143	42	Male
	0.529285	33.5714	34.4286	Male
	0.347652	34.8571	35.8571	Male
	0.449772	39	42	Male
	0.38223	42	44	Male
	0.409643	41	44.2857	Female
	0.324279	38.5714	40.7143	Male
	0.316337	37.7143	42.5714	Female
	0.31986	41.1429	42.5714	Female
	0.284044	30.7143	33.2857	Male
	0.427175	40.1429	41.5714	Male
	0.149074	32.2857	33.1429	Female
	0.298937	31.7143	33.1429	Female
	0.245446	40.5714	40.8571	Male
	0.4508	40	40.7143	Male
	0.38354	34.8571	35.5714	Male
	0.356974	34.8571	35.5714	Male
	0.551559	40.7143	40.8571	Female
	0.466654	40	43.4286	Female
	0.590048	41.2857	42.1429	Female
	0.412795	40.4286	40.7143	Male
	0.444476	40.2857	41.7143	Male
	0.565069	40.1429	43.7143	Female
	0.334835	33.1429	34.8571	Female
	0.514435	34.4286	34.7143	Male
		male	156
		female	117

## Sheet: Figure 5
	Figure 5a				Figure 5b				Figure 5c				Figure 5d-f
	tractID	GM_T1wT2w	WM_T1wT2w		tractID	GM_T1wT2w	WM_T1wT2w		tractID	GM_T1wT2w	WM_T1wT2w		scan_age	birth_age	tractID	GM_T1wT2w	WM_T1wT2w		scan_age	birth_age	tractID	GM_T1wT2w	WM_T1wT2w		scan_age	birth_age	tractID	GM_T1wT2w	WM_T1wT2w
	AFL	0.984369	0.54253		AFL	1.08939	0.631222		AFL	1.21508	0.81588		35.8571	28.8571	AFL	0.907255	0.56474		42.1429	28.8571	AFL	1.08524	0.545361		41.2857	41.1429	AFL	1.46818	1.03157
	AFR	1.04387	0.54718		AFR	1.12814	0.614096		AFR	1.27553	0.79457		35.8571	28.8571	AFR	0.95205	0.589118		42.1429	28.8571	AFR	1.13693	0.564323		41.2857	41.1429	AFR	1.49046	1.0371
	ATRL	1.01244	0.774692		ATRL	1.0478	0.921365		ATRL	1.18903	1.12356		35.8571	28.8571	ATRL	0.975961	0.714446		42.1429	28.8571	ATRL	1.04877	0.890493		41.2857	41.1429	ATRL	1.32769	1.33066
	ATRR	1.06052	0.778876		ATRR	1.07638	0.907634		ATRR	1.2148	1.11174		35.8571	28.8571	ATRR	0.990975	0.721688		42.1429	28.8571	ATRR	1.07609	0.96287		41.2857	41.1429	ATRR	1.30714	1.25842
	CCL	1.04976	0.606469		CCL	1.12328	0.641495		CCL	1.26934	0.798496		35.8571	28.8571	CCL	0.949348	0.580182		42.1429	28.8571	CCL	1.15634	0.636431		41.2857	41.1429	CCL	1.41626	0.9728
	CCR	1.03888	0.598877		CCR	1.10184	0.661737		CCR	1.24627	0.799667		35.8571	28.8571	CCR	0.923985	0.618664		42.1429	28.8571	CCR	1.1848	0.754572		41.2857	41.1429	CCR	1.45381	0.901884
	CSL	1.086	0.926088		CSL	1.25261	1.31045		CSL	1.41122	1.56944		35.8571	28.8571	CSL	0.962629	0.831811		42.1429	28.8571	CSL	1.23557	1.24613		41.2857	41.1429	CSL	1.65693	2.15003
	CSR	1.11866	0.923183		CSR	1.25739	1.24983		CSR	1.43603	1.5483		35.8571	28.8571	CSR	0.962669	0.891245		42.1429	28.8571	CSR	1.24021	1.16511		41.2857	41.1429	CSR	1.72823	2.1005
	FcMa	1.02824	0.598821		FcMa	1.06614	0.689955		FcMa	1.20664	0.820641		35.8571	28.8571	FcMa	0.951499	0.629845		42.1429	28.8571	FcMa	1.15451	0.677178		41.2857	41.1429	FcMa	1.50077	0.9973
	FcMi	1.04263	0.511609		FcMi	1.06248	0.571402		FcMi	1.19937	0.710998		35.8571	28.8571	FcMi	0.991451	0.542008		42.1429	28.8571	FcMi	1.10239	0.558017		41.2857	41.1429	FcMi	1.31809	0.853152
	IFOFL	1.01732	0.523618		IFOFL	1.06008	0.655141		IFOFL	1.20814	0.764386		35.8571	28.8571	IFOFL	0.948288	0.517689		42.1429	28.8571	IFOFL	1.09902	0.630224		41.2857	41.1429	IFOFL	1.45215	1.004
	IFOFR	1.0471	0.533809		IFOFR	1.07886	0.659027		IFOFR	1.22356	0.784103		35.8571	28.8571	IFOFR	0.967002	0.554814		42.1429	28.8571	IFOFR	1.13913	0.617665		41.2857	41.1429	IFOFR	1.35791	0.987647
	ILFL	0.978395	0.481525		ILFL	1.04409	0.594598		ILFL	1.18594	0.710358		35.8571	28.8571	ILFL	0.901924	0.441837		42.1429	28.8571	ILFL	1.09707	0.533682		41.2857	41.1429	ILFL	1.42102	0.989658
	ILFR	1.00838	0.508297		ILFR	1.05755	0.6097		ILFR	1.21169	0.744543		35.8571	28.8571	ILFR	0.940134	0.559065		42.1429	28.8571	ILFR	1.08555	0.581307		41.2857	41.1429	ILFR	1.34848	1.00076
	MLFL	0.963739	0.50478		MLFL	1.01699	0.625174		MLFL	1.14844	0.752127		35.8571	28.8571	MLFL	0.916076	0.514533		42.1429	28.8571	MLFL	1.06738	0.586968		41.2857	41.1429	MLFL	1.29722	1.02679
	MLFR	1.00459	0.536543		MLFR	1.05802	0.649313		MLFR	1.20904	0.784776		35.8571	28.8571	MLFR	0.945254	0.575202		42.1429	28.8571	MLFR	1.0832	0.652375		41.2857	41.1429	MLFR	1.37336	0.996025
	ORL	1.07596	0.6431		ORL	1.15642	0.814118		ORL	1.33085	0.955589		35.8571	28.8571	ORL	0.984327	0.645519		42.1429	28.8571	ORL	1.1821	0.731935		41.2857	41.1429	ORL	1.72394	1.29411
	ORR	1.08499	0.660409		ORR	1.14446	0.821265		ORR	1.37032	0.993084		35.8571	28.8571	ORR	0.981382	0.724655		42.1429	28.8571	ORR	1.19727	0.794418		41.2857	41.1429	ORR	1.72294	1.24859
	SLFL	1.03169	0.50721		SLFL	1.14404	0.614299		SLFL	1.27937	0.794624		35.8571	28.8571	SLFL	0.937318	0.484187		42.1429	28.8571	SLFL	1.14559	0.532731		41.2857	41.1429	SLFL	1.48762	1.04583
	SLFR	1.05609	0.513169		SLFR	1.15286	0.610655		SLFR	1.30205	0.80644		35.8571	28.8571	SLFR	0.960678	0.501202		42.1429	28.8571	SLFR	1.13663	0.52929		41.2857	41.1429	SLFR	1.49551	1.0088
	UNCL	0.973342	0.579616		UNCL	1.0547	0.69262		UNCL	1.18623	0.818551		35.8571	28.8571	UNCL	0.922413	0.615449		42.1429	28.8571	UNCL	1.10285	0.683027		41.2857	41.1429	UNCL	1.32197	0.956939
	UNCR	1.02642	0.56258		UNCR	1.10983	0.681157		UNCR	1.25181	0.822343		35.8571	28.8571	UNCR	0.932008	0.553512		42.1429	28.8571	UNCR	1.15912	0.663228		41.2857	41.1429	UNCR	1.43367	0.945403
	VOFL	1.01036	0.413386		VOFL	1.06991	0.476837		VOFL	1.19244	0.605275		35.8571	28.8571	VOFL	0.932309	0.469313		42.1429	28.8571	VOFL	1.15339	0.480048		41.2857	41.1429	VOFL	1.52903	0.881567
	VOFR	1.04902	0.410742		VOFR	1.09339	0.470554		VOFR	1.25967	0.629938		35.8571	28.8571	VOFR	0.980938	0.502594		42.1429	28.8571	VOFR	1.13446	0.492		41.2857	41.1429	VOFR	1.57194	0.893211
	pAFL	0.943545	0.412188		pAFL	0.991281	0.446949		pAFL	1.11751	0.54752		35.8571	28.8571	pAFL	0.871062	0.43324		42.1429	28.8571	pAFL	1.00172	0.406042		41.2857	41.1429	pAFL	1.30399	0.725547
	pAFR	0.955839	0.424871		pAFR	0.996177	0.448129		pAFR	1.1378	0.56566		35.8571	28.8571	pAFR	0.9012	0.466856		42.1429	28.8571	pAFR	1.04791	0.444025		41.2857	41.1429	pAFR	1.2985	0.74855
													31.4286	30.1429	AFL	1.02226	0.488167		39.2857	30.1429	AFL	1.07268	0.586981		41	40.7143	AFL	1.28249	0.993687
													31.4286	30.1429	AFR	1.07872	0.42734		39.2857	30.1429	AFR	1.08937	0.59572		41	40.7143	AFR	1.28088	0.773223
		male	18			male	18			male	18		31.4286	30.1429	ATRL	1.04886	0.708627		39.2857	30.1429	ATRL	0.972688	0.879742		41	40.7143	ATRL	1.23596	1.14708
		female	8			female	8			female	8		31.4286	30.1429	ATRR	0.985716	0.914222		39.2857	30.1429	ATRR	0.98016	0.876621		41	40.7143	ATRR	1.22901	1.22173
													31.4286	30.1429	CCL	1.07234	0.541075		39.2857	30.1429	CCL	1.01847	0.598705		41	40.7143	CCL	1.27343	0.788214
													31.4286	30.1429	CCR	1.05057	0.564076		39.2857	30.1429	CCR	1.05953	0.620492		41	40.7143	CCR	1.18077	0.816708
													31.4286	30.1429	CSL	1.15061	0.779259		39.2857	30.1429	CSL	1.11187	1.31627		41	40.7143	CSL	1.45456	1.68766
													31.4286	30.1429	CSR	1.18136	0.850669		39.2857	30.1429	CSR	1.06149	1.2214		41	40.7143	CSR	1.44655	1.5899
													31.4286	30.1429	FcMa	1.12473	0.553514		39.2857	30.1429	FcMa	0.929973	0.639848		41	40.7143	FcMa	1.15539	0.833208
													31.4286	30.1429	FcMi	1.12089	0.491288		39.2857	30.1429	FcMi	1.0006	0.618035		41	40.7143	FcMi	1.21743	0.746479
													31.4286	30.1429	IFOFL	1.09289	0.476553		39.2857	30.1429	IFOFL	1.01502	0.657035		41	40.7143	IFOFL	1.17166	0.810073
													31.4286	30.1429	IFOFR	1.10404	0.46023		39.2857	30.1429	IFOFR	1.01012	0.654269		41	40.7143	IFOFR	1.23319	0.852907
													31.4286	30.1429	ILFL	1.04364	0.470907		39.2857	30.1429	ILFL	1.04531	0.624542		41	40.7143	ILFL	1.17615	0.671931
													31.4286	30.1429	ILFR	1.02006	0.443418		39.2857	30.1429	ILFR	1.00927	0.611621		41	40.7143	ILFR	1.30584	0.729879
													31.4286	30.1429	MLFL	1.04526	0.543623		39.2857	30.1429	MLFL	0.974998	0.717267		41	40.7143	MLFL	1.15094	0.710692
													31.4286	30.1429	MLFR	1.02304	0.494882		39.2857	30.1429	MLFR	1.02445	0.676681		41	40.7143	MLFR	1.28069	0.839624
													31.4286	30.1429	ORL	1.14686	0.594642		39.2857	30.1429	ORL	1.08488	0.879971		41	40.7143	ORL	1.2114	0.877299
													31.4286	30.1429	ORR	1.10161	0.603498		39.2857	30.1429	ORR	1.07411	0.919783		41	40.7143	ORR	1.33562	0.906356
													31.4286	30.1429	SLFL	1.07921	0.423638		39.2857	30.1429	SLFL	1.0549	0.595696		41	40.7143	SLFL	1.26864	0.825218
													31.4286	30.1429	SLFR	1.06302	0.401769		39.2857	30.1429	SLFR	1.09611	0.587987		41	40.7143	SLFR	1.35421	0.840347
													31.4286	30.1429	UNCL	0.988674	0.551143		39.2857	30.1429	UNCL	1.06787	0.715925		41	40.7143	UNCL	1.2557	0.901573
													31.4286	30.1429	UNCR	1.0685	0.488128		39.2857	30.1429	UNCR	1.06432	0.66357		41	40.7143	UNCR	1.22165	0.879812
													31.4286	30.1429	VOFL	1.11969	0.382329		39.2857	30.1429	VOFL	1.02055	0.522446		41	40.7143	VOFL	1.04531	0.529403
													31.4286	30.1429	VOFR	1.14082	0.372609		39.2857	30.1429	VOFR	0.957997	0.490051		41	40.7143	VOFR	1.27298	0.634507
													31.4286	30.1429	pAFL	1.01262	0.377764		39.2857	30.1429	pAFL	0.967913	0.46875		41	40.7143	pAFL	1.07853	0.542431
													31.4286	30.1429	pAFR	1.03197	0.376053		39.2857	30.1429	pAFR	0.95908	0.456582		41	40.7143	pAFR	1.20214	0.587399
													35.1429	34.1429	AFL	0.96306	0.543477		41	34.1429	AFL	1.16225	0.597627		39.8571	38.2857	AFL	1.173	0.632976
													35.1429	34.1429	AFR	1.05498	0.543617		41	34.1429	AFR	1.17564	0.547343		39.8571	38.2857	AFR	1.21982	0.623168
													35.1429	34.1429	ATRL	0.970078	0.822085		41	34.1429	ATRL	1.1105	1.05794		39.8571	38.2857	ATRL	1.14342	0.949672
													35.1429	34.1429	ATRR	1.03186	0.806117		41	34.1429	ATRR	1.08701	0.965501		39.8571	38.2857	ATRR	1.15593	0.909643
													35.1429	34.1429	CCL	1.03047	0.56751		41	34.1429	CCL	1.15144	0.620009		39.8571	38.2857	CCL	1.21874	0.693029
													35.1429	34.1429	CCR	1.05263	0.638682		41	34.1429	CCR	1.09005	0.607545		39.8571	38.2857	CCR	1.18058	0.696803
													35.1429	34.1429	CSL	1.10861	0.936475		41	34.1429	CSL	1.32922	1.4796		39.8571	38.2857	CSL	1.37698	1.33551
													35.1429	34.1429	CSR	1.1551	1.06788		41	34.1429	CSR	1.34216	1.47615		39.8571	38.2857	CSR	1.37413	1.41576
													35.1429	34.1429	FcMa	1.06288	0.63209		41	34.1429	FcMa	1.15433	0.716528		39.8571	38.2857	FcMa	1.09307	0.750188
													35.1429	34.1429	FcMi	1.01485	0.503985		41	34.1429	FcMi	1.09199	0.602006		39.8571	38.2857	FcMi	1.15455	0.59262
													35.1429	34.1429	IFOFL	0.992553	0.539914		41	34.1429	IFOFL	1.1666	0.723644		39.8571	38.2857	IFOFL	1.12919	0.637273
													35.1429	34.1429	IFOFR	1.05081	0.538897		41	34.1429	IFOFR	1.11177	0.715227		39.8571	38.2857	IFOFR	1.16812	0.645509
													35.1429	34.1429	ILFL	0.951554	0.456136		41	34.1429	ILFL	1.15922	0.590472		39.8571	38.2857	ILFL	1.1184	0.631752
													35.1429	34.1429	ILFR	1.02342	0.53374		41	34.1429	ILFR	1.12909	0.679339		39.8571	38.2857	ILFR	1.18367	0.652599
													35.1429	34.1429	MLFL	0.936373	0.48135		41	34.1429	MLFL	1.08769	0.610518		39.8571	38.2857	MLFL	1.09734	0.619462
													35.1429	34.1429	MLFR	1.02165	0.54855		41	34.1429	MLFR	1.12698	0.694593		39.8571	38.2857	MLFR	1.17525	0.662694
													35.1429	34.1429	ORL	1.06359	0.659863		41	34.1429	ORL	1.29999	0.919031		39.8571	38.2857	ORL	1.13562	0.835392
													35.1429	34.1429	ORR	1.15289	0.739811		41	34.1429	ORR	1.27188	0.907044		39.8571	38.2857	ORR	1.23964	0.874136
													35.1429	34.1429	SLFL	1.03213	0.514056		41	34.1429	SLFL	1.22946	0.568338		39.8571	38.2857	SLFL	1.24122	0.603937
													35.1429	34.1429	SLFR	1.06554	0.510211		41	34.1429	SLFR	1.18102	0.561722		39.8571	38.2857	SLFR	1.24415	0.623881
													35.1429	34.1429	UNCL	0.952326	0.596494		41	34.1429	UNCL	1.10235	0.748314		39.8571	38.2857	UNCL	1.15879	0.731811
													35.1429	34.1429	UNCR	1.04606	0.569883		41	34.1429	UNCR	1.11299	0.71639		39.8571	38.2857	UNCR	1.19909	0.70028
													35.1429	34.1429	VOFL	0.959077	0.424205		41	34.1429	VOFL	1.1943	0.489884		39.8571	38.2857	VOFL	1.08935	0.457771
													35.1429	34.1429	VOFR	1.09261	0.451233		41	34.1429	VOFR	1.16744	0.483003		39.8571	38.2857	VOFR	1.16515	0.44407
													35.1429	34.1429	pAFL	0.913359	0.397581		41	34.1429	pAFL	1.07547	0.412035		39.8571	38.2857	pAFL	1.09116	0.475024
													35.1429	34.1429	pAFR	0.939096	0.42983		41	34.1429	pAFR	0.979134	0.425446		39.8571	38.2857	pAFR	1.08874	0.485034
													35.5714	34.8571	AFL	1.07353	0.715967		40.5714	34.8571	AFL	1.14969	0.682551		40.1429	39.8571	AFL	1.12278	0.691339
													35.5714	34.8571	AFR	1.15137	0.724107		40.5714	34.8571	AFR	1.15568	0.770469		40.1429	39.8571	AFR	1.24365	0.6824
													35.5714	34.8571	ATRL	1.03581	0.900279		40.5714	34.8571	ATRL	1.04834	0.961939		40.1429	39.8571	ATRL	1.09163	0.98062
													35.5714	34.8571	ATRR	1.08767	0.918671		40.5714	34.8571	ATRR	1.0366	0.896676		40.1429	39.8571	ATRR	1.17562	0.980051
													35.5714	34.8571	CCL	1.15064	0.752863		40.5714	34.8571	CCL	1.18977	0.73143		40.1429	39.8571	CCL	1.25227	0.74171
													35.5714	34.8571	CCR	1.10282	0.777916		40.5714	34.8571	CCR	1.10759	0.72476		40.1429	39.8571	CCR	1.29358	0.718038
													35.5714	34.8571	CSL	1.23433	1.16892		40.5714	34.8571	CSL	1.39941	1.42574		40.1429	39.8571	CSL	1.37265	1.41006
													35.5714	34.8571	CSR	1.26998	1.20769		40.5714	34.8571	CSR	1.4097	1.45807		40.1429	39.8571	CSR	1.36969	1.29947
													35.5714	34.8571	FcMa	1.0672	0.715492		40.5714	34.8571	FcMa	1.14908	0.775153		40.1429	39.8571	FcMa	1.20995	0.742735
													35.5714	34.8571	FcMi	1.06471	0.65217		40.5714	34.8571	FcMi	1.03602	0.703451		40.1429	39.8571	FcMi	1.10661	0.639404
													35.5714	34.8571	IFOFL	1.08314	0.661594		40.5714	34.8571	IFOFL	1.10577	0.726797		40.1429	39.8571	IFOFL	1.18583	0.687079
													35.5714	34.8571	IFOFR	1.07885	0.650126		40.5714	34.8571	IFOFR	1.0708	0.742507		40.1429	39.8571	IFOFR	1.18566	0.732407
													35.5714	34.8571	ILFL	1.07965	0.594735		40.5714	34.8571	ILFL	1.10667	0.664819		40.1429	39.8571	ILFL	1.19037	0.663524
													35.5714	34.8571	ILFR	1.15451	0.637729		40.5714	34.8571	ILFR	1.13831	0.669681		40.1429	39.8571	ILFR	1.14339	0.665803
													35.5714	34.8571	MLFL	1.06915	0.598258		40.5714	34.8571	MLFL	1.09477	0.677578		40.1429	39.8571	MLFL	1.14957	0.707487
													35.5714	34.8571	MLFR	1.13553	0.657198		40.5714	34.8571	MLFR	1.12933	0.723534		40.1429	39.8571	MLFR	1.1338	0.732285
													35.5714	34.8571	ORL	1.2051	0.776321		40.5714	34.8571	ORL	1.24343	0.886222		40.1429	39.8571	ORL	1.40285	0.919391
													35.5714	34.8571	ORR	1.21493	0.766624		40.5714	34.8571	ORR	1.18178	0.985714		40.1429	39.8571	ORR	1.31007	0.933422
													35.5714	34.8571	SLFL	1.18013	0.719793		40.5714	34.8571	SLFL	1.26667	0.775297		40.1429	39.8571	SLFL	1.25042	0.684337
													35.5714	34.8571	SLFR	1.19639	0.695444		40.5714	34.8571	SLFR	1.2102	0.72274		40.1429	39.8571	SLFR	1.20458	0.642853
													35.5714	34.8571	UNCL	1.06939	0.685729		40.5714	34.8571	UNCL	1.10059	0.727593		40.1429	39.8571	UNCL	1.11636	0.716386
													35.5714	34.8571	UNCR	1.10624	0.687174		40.5714	34.8571	UNCR	1.10877	0.735466		40.1429	39.8571	UNCR	1.24854	0.722271
													35.5714	34.8571	VOFL	1.09535	0.50182		40.5714	34.8571	VOFL	1.11944	0.535055		40.1429	39.8571	VOFL	1.23821	0.565488
													35.5714	34.8571	VOFR	1.15263	0.486854		40.5714	34.8571	VOFR	1.14027	0.544485		40.1429	39.8571	VOFR	1.23557	0.572672
													35.5714	34.8571	pAFL	0.990122	0.464144		40.5714	34.8571	pAFL	1.0517	0.503491		40.1429	39.8571	pAFL	1.10399	0.519388
													35.5714	34.8571	pAFR	1.00119	0.483383		40.5714	34.8571	pAFR	1.05918	0.535206		40.1429	39.8571	pAFR	1.07269	0.530444
													32.7143	26.1429	AFL	0.906297	0.401685		42.8571	26.1429	AFL	1.1875	0.671042		40	39.7143	AFL	1.22915	0.903396
													32.7143	26.1429	AFR	0.955064	0.409301		42.8571	26.1429	AFR	1.17033	0.659194		40	39.7143	AFR	1.19998	0.966954
													32.7143	26.1429	ATRL	0.976023	0.709943		42.8571	26.1429	ATRL	1.11797	0.982434		40	39.7143	ATRL	1.14386	1.11118
													32.7143	26.1429	ATRR	1.09573	0.666015		42.8571	26.1429	ATRR	1.18845	0.992997		40	39.7143	ATRR	1.17705	1.13042
													32.7143	26.1429	CCL	0.916608	0.471164		42.8571	26.1429	CCL	1.17631	0.643533		40	39.7143	CCL	1.22402	0.793158
													32.7143	26.1429	CCR	0.899193	0.478021		42.8571	26.1429	CCR	1.10364	0.637807		40	39.7143	CCR	1.20063	0.827376
													32.7143	26.1429	CSL	0.989777	0.704048		42.8571	26.1429	CSL	1.40273	1.38602		40	39.7143	CSL	1.38262	1.60622
													32.7143	26.1429	CSR	1.02081	0.611106		42.8571	26.1429	CSR	1.4225	1.25595		40	39.7143	CSR	1.39154	1.55917
													32.7143	26.1429	FcMa	0.95111	0.456709		42.8571	26.1429	FcMa	1.27146	0.740341		40	39.7143	FcMa	1.12274	0.809041
													32.7143	26.1429	FcMi	1.00252	0.381406		42.8571	26.1429	FcMi	1.1293	0.635004		40	39.7143	FcMi	1.14514	0.737055
													32.7143	26.1429	IFOFL	0.922379	0.414607		42.8571	26.1429	IFOFL	1.18115	0.750923		40	39.7143	IFOFL	1.17172	0.831695
													32.7143	26.1429	IFOFR	0.983192	0.427605		42.8571	26.1429	IFOFR	1.10868	0.727321		40	39.7143	IFOFR	1.15882	0.788678
													32.7143	26.1429	ILFL	0.871963	0.360056		42.8571	26.1429	ILFL	1.18026	0.688032		40	39.7143	ILFL	1.21569	0.763286
													32.7143	26.1429	ILFR	0.878905	0.421542		42.8571	26.1429	ILFR	1.10286	0.708909		40	39.7143	ILFR	1.19	0.814866
													32.7143	26.1429	MLFL	0.867881	0.368105		42.8571	26.1429	MLFL	1.15513	0.691536		40	39.7143	MLFL	1.16891	0.826044
													32.7143	26.1429	MLFR	0.887427	0.466838		42.8571	26.1429	MLFR	1.04937	0.708019		40	39.7143	MLFR	1.17038	0.858858
													32.7143	26.1429	ORL	0.921131	0.448161		42.8571	26.1429	ORL	1.3236	0.880971		40	39.7143	ORL	1.2793	1.04911
													32.7143	26.1429	ORR	0.971987	0.484559		42.8571	26.1429	ORR	1.28172	0.851372		40	39.7143	ORR	1.35536	1.20315
													32.7143	26.1429	SLFL	0.926122	0.358238		42.8571	26.1429	SLFL	1.27186	0.70138		40	39.7143	SLFL	1.28294	0.89843
													32.7143	26.1429	SLFR	0.957144	0.385692		42.8571	26.1429	SLFR	1.1925	0.668193		40	39.7143	SLFR	1.21986	0.919766
													32.7143	26.1429	UNCL	0.883434	0.485523		42.8571	26.1429	UNCL	1.12688	0.785904		40	39.7143	UNCL	1.20876	0.825529
													32.7143	26.1429	UNCR	0.951866	0.510922		42.8571	26.1429	UNCR	1.08842	0.765639		40	39.7143	UNCR	1.21403	0.796583
													32.7143	26.1429	VOFL	0.867375	0.313539		42.8571	26.1429	VOFL	1.25672	0.59296		40	39.7143	VOFL	1.16344	0.631538
													32.7143	26.1429	VOFR	0.888711	0.285773		42.8571	26.1429	VOFR	1.23984	0.565345		40	39.7143	VOFR	1.23799	0.679741
													32.7143	26.1429	pAFL	0.877764	0.319914		42.8571	26.1429	pAFL	1.09402	0.499612		40	39.7143	pAFL	1.15573	0.566407
													32.7143	26.1429	pAFR	0.896947	0.334526		42.8571	26.1429	pAFR	1.04358	0.489383		40	39.7143	pAFR	1.13926	0.603005
													33.4286	32.5714	AFL	0.996063	0.515022		39.7143	32.5714	AFL	1.03383	0.674704		39.7143	39.5714	AFL	1.17922	0.722903
													33.4286	32.5714	AFR	1.0391	0.556807		39.7143	32.5714	AFR	1.15313	0.713333		39.7143	39.5714	AFR	1.20867	0.731287
													33.4286	32.5714	ATRL	1.07475	0.85472		39.7143	32.5714	ATRL	1.06742	1.01332		39.7143	39.5714	ATRL	1.12187	0.926339
													33.4286	32.5714	ATRR	1.08339	0.79747		39.7143	32.5714	ATRR	1.09655	1.01781		39.7143	39.5714	ATRR	1.11745	0.883683
													33.4286	32.5714	CCL	1.08356	0.686759		39.7143	32.5714	CCL	1.12541	0.720428		39.7143	39.5714	CCL	1.23576	0.752764
													33.4286	32.5714	CCR	1.0807	0.663634		39.7143	32.5714	CCR	1.14345	0.716363		39.7143	39.5714	CCR	1.15535	0.747536
													33.4286	32.5714	CSL	1.08643	0.987866		39.7143	32.5714	CSL	1.21047	1.35942		39.7143	39.5714	CSL	1.39107	1.38643
													33.4286	32.5714	CSR	1.09698	0.92882		39.7143	32.5714	CSR	1.14799	1.23483		39.7143	39.5714	CSR	1.33486	1.33614
													33.4286	32.5714	FcMa	1.06178	0.576714		39.7143	32.5714	FcMa	1.04457	0.742725		39.7143	39.5714	FcMa	1.21218	0.777134
													33.4286	32.5714	FcMi	1.10695	0.565195		39.7143	32.5714	FcMi	1.08224	0.658131		39.7143	39.5714	FcMi	1.12329	0.57541
													33.4286	32.5714	IFOFL	1.03956	0.566772		39.7143	32.5714	IFOFL	1.04716	0.734328		39.7143	39.5714	IFOFL	1.18735	0.658502
													33.4286	32.5714	IFOFR	1.04561	0.577859		39.7143	32.5714	IFOFR	1.11157	0.720887		39.7143	39.5714	IFOFR	1.13866	0.663548
													33.4286	32.5714	ILFL	0.985684	0.51322		39.7143	32.5714	ILFL	1.01524	0.663289		39.7143	39.5714	ILFL	1.15438	0.605904
													33.4286	32.5714	ILFR	1.0507	0.541354		39.7143	32.5714	ILFR	1.10337	0.669799		39.7143	39.5714	ILFR	1.12973	0.680017
													33.4286	32.5714	MLFL	0.991703	0.530025		39.7143	32.5714	MLFL	1.01026	0.668874		39.7143	39.5714	MLFL	1.1184	0.660651
													33.4286	32.5714	MLFR	1.04504	0.57362		39.7143	32.5714	MLFR	1.09293	0.704569		39.7143	39.5714	MLFR	1.13892	0.705588
													33.4286	32.5714	ORL	1.05779	0.69005		39.7143	32.5714	ORL	1.09319	0.80636		39.7143	39.5714	ORL	1.39167	0.84265
													33.4286	32.5714	ORR	1.101	0.755569		39.7143	32.5714	ORR	1.07478	0.937981		39.7143	39.5714	ORR	1.41116	0.963862
													33.4286	32.5714	SLFL	1.03579	0.543647		39.7143	32.5714	SLFL	1.09163	0.732169		39.7143	39.5714	SLFL	1.25214	0.762128
													33.4286	32.5714	SLFR	1.05616	0.57363		39.7143	32.5714	SLFR	1.13879	0.756526		39.7143	39.5714	SLFR	1.21862	0.743493
													33.4286	32.5714	UNCL	1.00121	0.62023		39.7143	32.5714	UNCL	1.06932	0.730546		39.7143	39.5714	UNCL	1.07023	0.715776
													33.4286	32.5714	UNCR	1.06962	0.619021		39.7143	32.5714	UNCR	1.14223	0.718281		39.7143	39.5714	UNCR	1.15714	0.718584
													33.4286	32.5714	VOFL	1.00871	0.425313		39.7143	32.5714	VOFL	1.02694	0.508689		39.7143	39.5714	VOFL	1.21659	0.572092
													33.4286	32.5714	VOFR	0.986605	0.431512		39.7143	32.5714	VOFR	1.05357	0.52896		39.7143	39.5714	VOFR	1.20672	0.592331
													33.4286	32.5714	pAFL	0.936717	0.416692		39.7143	32.5714	pAFL	0.957987	0.47542		39.7143	39.5714	pAFL	1.13051	0.513501
													33.4286	32.5714	pAFR	0.919944	0.447977		39.7143	32.5714	pAFR	1.003	0.486923		39.7143	39.5714	pAFR	1.07387	0.5392
													33.5714	31	AFL	1.01752	0.42081		40.8571	31	AFL	0.929424	0.462704		41.5714	41.4286	AFL	1.34516	0.878314
													33.5714	31	AFR	1.09365	0.471612		40.8571	31	AFR	1.00508	0.447527		41.5714	41.4286	AFR	1.404	0.902351
													33.5714	31	ATRL	1.19381	0.659771		40.8571	31	ATRL	0.98758	0.861002		41.5714	41.4286	ATRL	1.30819	1.19641
													33.5714	31	ATRR	1.21057	0.719234		40.8571	31	ATRR	1.05459	0.776664		41.5714	41.4286	ATRR	1.28073	1.2487
													33.5714	31	CCL	1.1362	0.50862		40.8571	31	CCL	1.00942	0.559828		41.5714	41.4286	CCL	1.41198	0.80504
													33.5714	31	CCR	1.09608	0.529971		40.8571	31	CCR	1.08801	0.61412		41.5714	41.4286	CCR	1.34789	0.825618
													33.5714	31	CSL	1.09321	0.696498		40.8571	31	CSL	1.06434	1.12671		41.5714	41.4286	CSL	1.62843	1.70341
													33.5714	31	CSR	1.11412	0.821225		40.8571	31	CSR	1.06885	1.01636		41.5714	41.4286	CSR	1.61935	1.65013
													33.5714	31	FcMa	1.03367	0.519858		40.8571	31	FcMa	0.845737	0.557966		41.5714	41.4286	FcMa	1.2771	0.939876
													33.5714	31	FcMi	1.22144	0.466052		40.8571	31	FcMi	1.06082	0.484203		41.5714	41.4286	FcMi	1.34234	0.755143
													33.5714	31	IFOFL	1.11017	0.477158		40.8571	31	IFOFL	0.918904	0.583084		41.5714	41.4286	IFOFL	1.34481	0.875086
													33.5714	31	IFOFR	1.16212	0.487489		40.8571	31	IFOFR	1.05022	0.581382		41.5714	41.4286	IFOFR	1.36833	0.894495
													33.5714	31	ILFL	0.992792	0.420363		40.8571	31	ILFL	0.86771	0.500753		41.5714	41.4286	ILFL	1.35199	0.823351
													33.5714	31	ILFR	1.04143	0.449437		40.8571	31	ILFR	0.984127	0.499105		41.5714	41.4286	ILFR	1.38794	0.863844
													33.5714	31	MLFL	1.00554	0.431629		40.8571	31	MLFL	0.847135	0.539207		41.5714	41.4286	MLFL	1.2996	0.858024
													33.5714	31	MLFR	1.0386	0.472944		40.8571	31	MLFR	0.980144	0.532087		41.5714	41.4286	MLFR	1.369	0.92128
													33.5714	31	ORL	1.02554	0.592178		40.8571	31	ORL	0.914605	0.650132		41.5714	41.4286	ORL	1.5187	1.20025
													33.5714	31	ORR	1.11025	0.584552		40.8571	31	ORR	0.929716	0.682946		41.5714	41.4286	ORR	1.57292	1.23613
													33.5714	31	SLFL	1.06214	0.408657		40.8571	31	SLFL	0.978013	0.45973		41.5714	41.4286	SLFL	1.4249	0.938105
													33.5714	31	SLFR	1.10341	0.405367		40.8571	31	SLFR	1.01929	0.453146		41.5714	41.4286	SLFR	1.42329	0.92159
													33.5714	31	UNCL	1.04071	0.498334		40.8571	31	UNCL	0.980638	0.627156		41.5714	41.4286	UNCL	1.31187	0.851143
													33.5714	31	UNCR	1.07053	0.48804		40.8571	31	UNCR	1.07676	0.591003		41.5714	41.4286	UNCR	1.40044	0.871585
													33.5714	31	VOFL	0.994153	0.354957		40.8571	31	VOFL	0.854385	0.361047		41.5714	41.4286	VOFL	1.34691	0.695625
													33.5714	31	VOFR	1.05776	0.343249		40.8571	31	VOFR	0.876219	0.360972		41.5714	41.4286	VOFR	1.43744	0.725661
													33.5714	31	pAFL	0.991487	0.348786		40.8571	31	pAFL	0.845202	0.362246		41.5714	41.4286	pAFL	1.25498	0.650493
													33.5714	31	pAFR	0.914571	0.359314		40.8571	31	pAFR	0.793684	0.33161		41.5714	41.4286	pAFR	1.3257	0.678542
													32.2857	30.7143	AFL	0.935509	0.572058		41.2857	30.7143	AFL	1.06621	0.703658		43	41	AFL	1.2022	0.94355
													32.2857	30.7143	AFR	0.940248	0.583467		41.2857	30.7143	AFR	1.11774	0.664203		43	41	AFR	1.29412	0.938009
													32.2857	30.7143	ATRL	0.977839	0.738427		41.2857	30.7143	ATRL	1.06242	0.922962		43	41	ATRL	1.19199	1.26048
													32.2857	30.7143	ATRR	1.04209	0.736487		41.2857	30.7143	ATRR	1.09956	0.930907		43	41	ATRR	1.25245	1.2495
													32.2857	30.7143	CCL	1.00884	0.53498		41.2857	30.7143	CCL	1.17318	0.648638		43	41	CCL	1.31884	0.895747
													32.2857	30.7143	CCR	0.981868	0.469696		41.2857	30.7143	CCR	1.12021	0.690977		43	41	CCR	1.31633	0.978578
													32.2857	30.7143	CSL	0.991847	0.78522		41.2857	30.7143	CSL	1.25259	1.34774		43	41	CSL	1.50148	1.75948
													32.2857	30.7143	CSR	1.03084	0.766653		41.2857	30.7143	CSR	1.2633	1.19742		43	41	CSR	1.50924	1.77309
													32.2857	30.7143	FcMa	1.06286	0.557273		41.2857	30.7143	FcMa	0.9912	0.683707		43	41	FcMa	1.35185	0.88686
													32.2857	30.7143	FcMi	1.01465	0.501227		41.2857	30.7143	FcMi	1.0804	0.593112		43	41	FcMi	1.21298	0.838698
													32.2857	30.7143	IFOFL	1.01695	0.475842		41.2857	30.7143	IFOFL	1.01566	0.604221		43	41	IFOFL	1.26803	0.874182
													32.2857	30.7143	IFOFR	1.01501	0.477208		41.2857	30.7143	IFOFR	1.08444	0.625999		43	41	IFOFR	1.28345	0.924832
													32.2857	30.7143	ILFL	0.975795	0.447303		41.2857	30.7143	ILFL	1.0024	0.532985		43	41	ILFL	1.19729	0.815414
													32.2857	30.7143	ILFR	0.971043	0.478462		41.2857	30.7143	ILFR	1.02603	0.559746		43	41	ILFR	1.20472	0.876632
													32.2857	30.7143	MLFL	0.949598	0.452779		41.2857	30.7143	MLFL	1.01542	0.560536		43	41	MLFL	1.18433	0.891567
													32.2857	30.7143	MLFR	0.970959	0.49094		41.2857	30.7143	MLFR	1.03345	0.586046		43	41	MLFR	1.22292	0.966196
													32.2857	30.7143	ORL	1.10441	0.553359		41.2857	30.7143	ORL	1.12008	0.761156		43	41	ORL	1.48982	1.18035
													32.2857	30.7143	ORR	1.07493	0.66002		41.2857	30.7143	ORR	0.989584	0.741221		43	41	ORR	1.46695	1.11697
													32.2857	30.7143	SLFL	0.979455	0.466307		41.2857	30.7143	SLFL	1.16959	0.654192		43	41	SLFL	1.288	0.938859
													32.2857	30.7143	SLFR	0.976503	0.461409		41.2857	30.7143	SLFR	1.1556	0.62272		43	41	SLFR	1.36233	0.984491
													32.2857	30.7143	UNCL	0.905681	0.533903		41.2857	30.7143	UNCL	1.06235	0.70515		43	41	UNCL	1.16712	0.884296
													32.2857	30.7143	UNCR	0.882363	0.516063		41.2857	30.7143	UNCR	1.10258	0.683641		43	41	UNCR	1.31139	0.943908
													32.2857	30.7143	VOFL	1.02108	0.373568		41.2857	30.7143	VOFL	1.02098	0.477217		43	41	VOFL	1.1978	0.62717
													32.2857	30.7143	VOFR	1.00862	0.389798		41.2857	30.7143	VOFR	1.01016	0.474109		43	41	VOFR	1.33335	0.65585
													32.2857	30.7143	pAFL	0.9746	0.403671		41.2857	30.7143	pAFL	0.941915	0.415587		43	41	pAFL	1.04956	0.58744
													32.2857	30.7143	pAFR	0.954146	0.414915		41.2857	30.7143	pAFR	0.965478	0.423628		43	41	pAFR	1.1863	0.632059
													32.7143	28.7143	AFL	0.912066	0.539623		40	28.7143	AFL	1.05281	0.63702		39.2857	39	AFL	1.18396	0.750524
													32.7143	28.7143	AFR	0.946621	0.513315		40	28.7143	AFR	1.04382	0.5657		39.2857	39	AFR	1.29805	0.710857
													32.7143	28.7143	ATRL	0.916788	0.752084		40	28.7143	ATRL	1.02037	0.909303		39.2857	39	ATRL	1.33096	1.08317
													32.7143	28.7143	ATRR	1.04992	0.723155		40	28.7143	ATRR	1.0588	0.845414		39.2857	39	ATRR	1.37317	1.08545
													32.7143	28.7143	CCL	0.928588	0.52512		40	28.7143	CCL	1.10442	0.580152		39.2857	39	CCL	1.3395	0.833463
													32.7143	28.7143	CCR	0.939114	0.538793		40	28.7143	CCR	1.13062	0.631245		39.2857	39	CCR	1.34097	0.690653
													32.7143	28.7143	CSL	0.92255	0.786975		40	28.7143	CSL	1.20121	1.27275		39.2857	39	CSL	1.33708	1.36858
													32.7143	28.7143	CSR	0.963029	0.817046		40	28.7143	CSR	1.16096	1.16266		39.2857	39	CSR	1.43185	1.38461
													32.7143	28.7143	FcMa	0.950109	0.603469		40	28.7143	FcMa	1.01461	0.692063		39.2857	39	FcMa	1.35106	0.838485
													32.7143	28.7143	FcMi	0.97183	0.459529		40	28.7143	FcMi	1.02879	0.331387		39.2857	39	FcMi	1.34649	0.793231
													32.7143	28.7143	IFOFL	0.936161	0.510546		40	28.7143	IFOFL	1.01612	0.611668		39.2857	39	IFOFL	1.35851	0.673356
													32.7143	28.7143	IFOFR	1.02026	0.539818		40	28.7143	IFOFR	1.03772	0.598286		39.2857	39	IFOFR	1.3748	0.756629
													32.7143	28.7143	ILFL	0.907486	0.490224		40	28.7143	ILFL	1.00503	0.590699		39.2857	39	ILFL	1.23987	0.604316
													32.7143	28.7143	ILFR	0.937922	0.527689		40	28.7143	ILFR	0.968606	0.576501		39.2857	39	ILFR	1.23897	0.642218
													32.7143	28.7143	MLFL	0.849098	0.490524		40	28.7143	MLFL	1.00115	0.599612		39.2857	39	MLFL	1.18238	0.664351
													32.7143	28.7143	MLFR	0.913228	0.531684		40	28.7143	MLFR	0.982283	0.662306		39.2857	39	MLFR	1.25187	0.677626
													32.7143	28.7143	ORL	0.993444	0.669297		40	28.7143	ORL	1.11507	0.807673		39.2857	39	ORL	1.49342	0.855272
													32.7143	28.7143	ORR	0.960479	0.659121		40	28.7143	ORR	1.12175	0.854756		39.2857	39	ORR	1.57883	0.915677
													32.7143	28.7143	SLFL	0.924792	0.456164		40	28.7143	SLFL	1.1139	0.591401		39.2857	39	SLFL	1.25252	0.666464
													32.7143	28.7143	SLFR	0.953053	0.46892		40	28.7143	SLFR	1.09487	0.600756		39.2857	39	SLFR	1.30101	0.72043
													32.7143	28.7143	UNCL	0.87346	0.513728		40	28.7143	UNCL	1.05965	0.695604		39.2857	39	UNCL	1.22211	0.772834
													32.7143	28.7143	UNCR	0.952726	0.524953		40	28.7143	UNCR	1.06506	0.64257		39.2857	39	UNCR	1.3957	0.843238
													32.7143	28.7143	VOFL	0.905738	0.38077		40	28.7143	VOFL	1.04093	0.411332		39.2857	39	VOFL	1.31071	0.760199
													32.7143	28.7143	VOFR	0.962676	0.395077		40	28.7143	VOFR	1.01492	0.38881		39.2857	39	VOFR	1.35475	0.787824
													32.7143	28.7143	pAFL	0.829335	0.38078		40	28.7143	pAFL	0.947321	0.373104		39.2857	39	pAFL	1.14965	0.583705
													32.7143	28.7143	pAFR	0.881861	0.421179		40	28.7143	pAFR	0.930075	0.372901		39.2857	39	pAFR	1.18698	0.615272
													35.5714	35.4286	AFL	0.976427	0.569984		42.8571	35.4286	AFL	1.10931	0.764372		40.2857	40.1429	AFL	1.24268	0.793925
													35.5714	35.4286	AFR	1.03338	0.580865		42.8571	35.4286	AFR	1.17946	0.84016		40.2857	40.1429	AFR	1.25263	0.781719
													35.5714	35.4286	ATRL	0.990971	0.79756		42.8571	35.4286	ATRL	1.04372	1.0516		40.2857	40.1429	ATRL	1.19965	1.15449
													35.5714	35.4286	ATRR	1.00848	0.761975		42.8571	35.4286	ATRR	1.09635	1.01548		40.2857	40.1429	ATRR	1.2136	1.04626
													35.5714	35.4286	CCL	1.05	0.674218		42.8571	35.4286	CCL	1.12771	0.809226		40.2857	40.1429	CCL	1.2467	0.822756
													35.5714	35.4286	CCR	0.971003	0.590562		42.8571	35.4286	CCR	1.14084	0.767885		40.2857	40.1429	CCR	1.23111	0.828921
													35.5714	35.4286	CSL	1.0927	1.09371		42.8571	35.4286	CSL	1.29296	1.56028		40.2857	40.1429	CSL	1.48321	1.59155
													35.5714	35.4286	CSR	1.12751	1.01034		42.8571	35.4286	CSR	1.33717	1.51945		40.2857	40.1429	CSR	1.46349	1.54183
													35.5714	35.4286	FcMa	1.03678	0.631208		42.8571	35.4286	FcMa	1.0906	0.818784		40.2857	40.1429	FcMa	1.25258	0.833572
													35.5714	35.4286	FcMi	1.00141	0.467298		42.8571	35.4286	FcMi	1.06932	0.713921		40.2857	40.1429	FcMi	1.20055	0.677099
													35.5714	35.4286	IFOFL	1.02188	0.529534		42.8571	35.4286	IFOFL	1.06002	0.799762		40.2857	40.1429	IFOFL	1.27942	0.783962
													35.5714	35.4286	IFOFR	1.022	0.528935		42.8571	35.4286	IFOFR	1.10417	0.816299		40.2857	40.1429	IFOFR	1.19676	0.721344
													35.5714	35.4286	ILFL	0.981075	0.480339		42.8571	35.4286	ILFL	0.983264	0.739941		40.2857	40.1429	ILFL	1.25658	0.766879
													35.5714	35.4286	ILFR	0.998205	0.506988		42.8571	35.4286	ILFR	1.05484	0.769633		40.2857	40.1429	ILFR	1.16272	0.706466
													35.5714	35.4286	MLFL	0.964195	0.490315		42.8571	35.4286	MLFL	0.950637	0.743472		40.2857	40.1429	MLFL	1.15321	0.802041
													35.5714	35.4286	MLFR	1.00325	0.547894		42.8571	35.4286	MLFR	1.08775	0.780617		40.2857	40.1429	MLFR	1.16932	0.745649
													35.5714	35.4286	ORL	1.12732	0.645124		42.8571	35.4286	ORL	1.18757	0.965721		40.2857	40.1429	ORL	1.45012	0.933777
													35.5714	35.4286	ORR	1.04752	0.638316		42.8571	35.4286	ORR	1.18037	0.917772		40.2857	40.1429	ORR	1.3661	0.891831
													35.5714	35.4286	SLFL	1.04128	0.526267		42.8571	35.4286	SLFL	1.16948	0.807673		40.2857	40.1429	SLFL	1.31031	0.851881
													35.5714	35.4286	SLFR	1.06557	0.544074		42.8571	35.4286	SLFR	1.19106	0.837157		40.2857	40.1429	SLFR	1.28328	0.835954
													35.5714	35.4286	UNCL	0.945744	0.576616		42.8571	35.4286	UNCL	1.01982	0.815659		40.2857	40.1429	UNCL	1.20517	0.818926
													35.5714	35.4286	UNCR	0.969897	0.598251		42.8571	35.4286	UNCR	1.15485	0.836173		40.2857	40.1429	UNCR	1.20477	0.80458
													35.5714	35.4286	VOFL	1.03933	0.419441		42.8571	35.4286	VOFL	1.0724	0.646658		40.2857	40.1429	VOFL	1.28332	0.652888
													35.5714	35.4286	VOFR	0.993482	0.408126		42.8571	35.4286	VOFR	1.11218	0.627068		40.2857	40.1429	VOFR	1.25119	0.605505
													35.5714	35.4286	pAFL	0.936202	0.436426		42.8571	35.4286	pAFL	0.953713	0.560843		40.2857	40.1429	pAFL	1.14654	0.547319
													35.5714	35.4286	pAFR	0.953817	0.408054		42.8571	35.4286	pAFR	1.02933	0.559857		40.2857	40.1429	pAFR	1.08909	0.535447
													33.1429	32.2857	AFL	1.02199	0.398191		40.2857	32.2857	AFL	1.10094	0.532389		40	39.8571	AFL	1.17789	0.735279
													33.1429	32.2857	AFR	1.17943	0.382305		40.2857	32.2857	AFR	1.14061	0.51354		40	39.8571	AFR	1.23292	0.753451
													33.1429	32.2857	ATRL	1.05914	0.719511		40.2857	32.2857	ATRL	1.00139	0.928422		40	39.8571	ATRL	1.17473	1.06262
													33.1429	32.2857	ATRR	1.16657	0.740668		40.2857	32.2857	ATRR	1.05731	0.883274		40	39.8571	ATRR	1.21205	0.986128
													33.1429	32.2857	CCL	1.11887	0.58253		40.2857	32.2857	CCL	1.11815	0.609551		40	39.8571	CCL	1.25507	0.782588
													33.1429	32.2857	CCR	1.11856	0.558323		40.2857	32.2857	CCR	1.1312	0.561179		40	39.8571	CCR	1.2068	0.788961
													33.1429	32.2857	CSL	1.17589	0.752568		40.2857	32.2857	CSL	1.27344	1.26853		40	39.8571	CSL	1.33674	1.48418
													33.1429	32.2857	CSR	1.27525	0.85631		40.2857	32.2857	CSR	1.34001	1.17861		40	39.8571	CSR	1.39479	1.46003
													33.1429	32.2857	FcMa	1.20245	0.54091		40.2857	32.2857	FcMa	1.18461	0.664983		40	39.8571	FcMa	1.25233	0.810788
													33.1429	32.2857	FcMi	1.12965	0.46351		40.2857	32.2857	FcMi	1.00358	0.519974		40	39.8571	FcMi	1.20376	0.673744
													33.1429	32.2857	IFOFL	1.09532	0.433915		40.2857	32.2857	IFOFL	1.08446	0.682973		40	39.8571	IFOFL	1.22355	0.760629
													33.1429	32.2857	IFOFR	1.15572	0.489571		40.2857	32.2857	IFOFR	1.054	0.674428		40	39.8571	IFOFR	1.21483	0.773987
													33.1429	32.2857	ILFL	1.05633	0.413295		40.2857	32.2857	ILFL	1.06872	0.620305		40	39.8571	ILFL	1.19598	0.699381
													33.1429	32.2857	ILFR	1.09667	0.443045		40.2857	32.2857	ILFR	1.00328	0.66408		40	39.8571	ILFR	1.21657	0.752994
													33.1429	32.2857	MLFL	1.01023	0.432108		40.2857	32.2857	MLFL	1.03249	0.600321		40	39.8571	MLFL	1.13809	0.700636
													33.1429	32.2857	MLFR	1.07048	0.457134		40.2857	32.2857	MLFR	1.01087	0.625784		40	39.8571	MLFR	1.19327	0.760719
													33.1429	32.2857	ORL	1.17766	0.554087		40.2857	32.2857	ORL	1.30791	0.848987		40	39.8571	ORL	1.38147	0.963376
													33.1429	32.2857	ORR	1.29771	0.590044		40.2857	32.2857	ORR	1.30748	0.848676		40	39.8571	ORR	1.44706	1.01095
													33.1429	32.2857	SLFL	1.08396	0.384429		40.2857	32.2857	SLFL	1.13047	0.502902		40	39.8571	SLFL	1.22191	0.740585
													33.1429	32.2857	SLFR	1.17196	0.3828		40.2857	32.2857	SLFR	1.16265	0.509108		40	39.8571	SLFR	1.26991	0.792287
													33.1429	32.2857	UNCL	1.0004	0.480853		40.2857	32.2857	UNCL	0.993269	0.680935		40	39.8571	UNCL	1.1556	0.761819
													33.1429	32.2857	UNCR	1.11007	0.490261		40.2857	32.2857	UNCR	1.10658	0.664113		40	39.8571	UNCR	1.21936	0.75662
													33.1429	32.2857	VOFL	1.13808	0.342331		40.2857	32.2857	VOFL	1.204	0.487341		40	39.8571	VOFL	1.23619	0.62466
													33.1429	32.2857	VOFR	1.26504	0.331395		40.2857	32.2857	VOFR	1.1407	0.424789		40	39.8571	VOFR	1.32971	0.674181
													33.1429	32.2857	pAFL	1.02946	0.347056		40.2857	32.2857	pAFL	1.05169	0.436084		40	39.8571	pAFL	1.12005	0.551846
													33.1429	32.2857	pAFR	1.0305	0.361572		40.2857	32.2857	pAFR	0.976174	0.423021		40	39.8571	pAFR	1.17417	0.579415
													36.4286	35.8571	AFL	1.06472	0.53145		39.7143	35.8571	AFL	1.08731	0.594426		40.1429	39.7143	AFL	1.14179	0.929955
													36.4286	35.8571	AFR	1.11048	0.594695		39.7143	35.8571	AFR	1.04755	0.581839		40.1429	39.7143	AFR	1.25664	0.77847
													36.4286	35.8571	ATRL	1.04578	0.778712		39.7143	35.8571	ATRL	0.988688	0.948467		40.1429	39.7143	ATRL	1.07545	1.19114
													36.4286	35.8571	ATRR	1.11735	0.797033		39.7143	35.8571	ATRR	0.961333	0.819986		40.1429	39.7143	ATRR	1.14523	1.18994
													36.4286	35.8571	CCL	1.11823	0.642527		39.7143	35.8571	CCL	1.06919	0.54152		40.1429	39.7143	CCL	1.22398	0.787247
													36.4286	35.8571	CCR	1.13449	0.542759		39.7143	35.8571	CCR	1.03166	0.551421		40.1429	39.7143	CCR	1.20779	0.745144
													36.4286	35.8571	CSL	1.16473	1.07417		39.7143	35.8571	CSL	1.19624	1.22708		40.1429	39.7143	CSL	1.33841	1.66586
													36.4286	35.8571	CSR	1.187	1.07493		39.7143	35.8571	CSR	1.20357	1.16536		40.1429	39.7143	CSR	1.37495	1.53388
													36.4286	35.8571	FcMa	1.08337	0.566984		39.7143	35.8571	FcMa	1.1006	0.677887		40.1429	39.7143	FcMa	1.18188	0.823516
													36.4286	35.8571	FcMi	1.06447	0.529993		39.7143	35.8571	FcMi	0.944104	0.544122		40.1429	39.7143	FcMi	1.08332	0.680934
													36.4286	35.8571	IFOFL	1.08848	0.542776		39.7143	35.8571	IFOFL	1.04941	0.617291		40.1429	39.7143	IFOFL	1.09251	0.744304
													36.4286	35.8571	IFOFR	1.0853	0.526443		39.7143	35.8571	IFOFR	0.989153	0.608005		40.1429	39.7143	IFOFR	1.17134	0.752085
													36.4286	35.8571	ILFL	1.06599	0.514513		39.7143	35.8571	ILFL	1.06407	0.615804		40.1429	39.7143	ILFL	1.0886	0.664664
													36.4286	35.8571	ILFR	1.08458	0.496359		39.7143	35.8571	ILFR	0.951536	0.568815		40.1429	39.7143	ILFR	1.1895	0.684839
													36.4286	35.8571	MLFL	1.01186	0.520052		39.7143	35.8571	MLFL	1.00979	0.64334		40.1429	39.7143	MLFL	1.11046	0.756468
													36.4286	35.8571	MLFR	1.07712	0.508846		39.7143	35.8571	MLFR	0.975747	0.578845		40.1429	39.7143	MLFR	1.18013	0.761346
													36.4286	35.8571	ORL	1.2041	0.717958		39.7143	35.8571	ORL	1.24766	0.784298		40.1429	39.7143	ORL	1.18856	0.935217
													36.4286	35.8571	ORR	1.15054	0.644184		39.7143	35.8571	ORR	1.17278	0.787891		40.1429	39.7143	ORR	1.33661	0.938646
													36.4286	35.8571	SLFL	1.09146	0.503766		39.7143	35.8571	SLFL	1.10754	0.535019		40.1429	39.7143	SLFL	1.23976	0.760791
													36.4286	35.8571	SLFR	1.12648	0.506016		39.7143	35.8571	SLFR	1.09693	0.535325		40.1429	39.7143	SLFR	1.24013	0.800052
													36.4286	35.8571	UNCL	1.03016	0.613844		39.7143	35.8571	UNCL	0.962595	0.654051		40.1429	39.7143	UNCL	1.10516	0.839436
													36.4286	35.8571	UNCR	1.10884	0.576736		39.7143	35.8571	UNCR	1.03959	0.622449		40.1429	39.7143	UNCR	1.23753	0.858428
													36.4286	35.8571	VOFL	1.12027	0.428325		39.7143	35.8571	VOFL	1.17338	0.457572		40.1429	39.7143	VOFL	1.09388	0.548184
													36.4286	35.8571	VOFR	1.0913	0.41231		39.7143	35.8571	VOFR	1.13159	0.463018		40.1429	39.7143	VOFR	1.25083	0.595858
													36.4286	35.8571	pAFL	1.01597	0.428492		39.7143	35.8571	pAFL	1.04816	0.457939		40.1429	39.7143	pAFL	1.07468	0.525439
													36.4286	35.8571	pAFR	1.01186	0.421417		39.7143	35.8571	pAFR	0.991166	0.446012		40.1429	39.7143	pAFR	1.09683	0.49974
													29.8571	28.1429	AFL	0.922503	0.394341		41	28.1429	AFL	1.02344	0.52737		40.4286	40.1429	AFL	1.22771	0.67942
													29.8571	28.1429	AFR	0.974841	0.46905		41	28.1429	AFR	1.15873	0.512266		40.4286	40.1429	AFR	1.24244	0.71073
													29.8571	28.1429	ATRL	1.01486	0.61373		41	28.1429	ATRL	1.07544	0.826951		40.4286	40.1429	ATRL	1.17667	0.922011
													29.8571	28.1429	ATRR	1.08582	0.615401		41	28.1429	ATRR	1.15609	0.856668		40.4286	40.1429	ATRR	1.19152	0.881521
													29.8571	28.1429	CCL	1.01179	0.402545		41	28.1429	CCL	1.09113	0.52427		40.4286	40.1429	CCL	1.23571	0.739511
													29.8571	28.1429	CCR	1.01248	0.465537		41	28.1429	CCR	1.0689	0.552053		40.4286	40.1429	CCR	1.20497	0.722424
													29.8571	28.1429	CSL	0.920249	0.633813		41	28.1429	CSL	1.18416	1.16464		40.4286	40.1429	CSL	1.39825	1.37172
													29.8571	28.1429	CSR	0.964753	0.666358		41	28.1429	CSR	1.21809	1.10662		40.4286	40.1429	CSR	1.38782	1.34089
													29.8571	28.1429	FcMa	1.02607	0.505337		41	28.1429	FcMa	0.967094	0.560712		40.4286	40.1429	FcMa	1.1935	0.708389
													29.8571	28.1429	FcMi	1.02032	0.433627		41	28.1429	FcMi	1.13249	0.486083		40.4286	40.1429	FcMi	1.19462	0.576139
													29.8571	28.1429	IFOFL	1.00162	0.385163		41	28.1429	IFOFL	1.0141	0.509534		40.4286	40.1429	IFOFL	1.21307	0.620446
													29.8571	28.1429	IFOFR	1.02365	0.421879		41	28.1429	IFOFR	1.15016	0.570276		40.4286	40.1429	IFOFR	1.2053	0.639075
													29.8571	28.1429	ILFL	0.936956	0.349851		41	28.1429	ILFL	0.982055	0.492992		40.4286	40.1429	ILFL	1.20037	0.592681
													29.8571	28.1429	ILFR	0.919906	0.400736		41	28.1429	ILFR	1.10863	0.544381		40.4286	40.1429	ILFR	1.18955	0.633985
													29.8571	28.1429	MLFL	0.92418	0.350461		41	28.1429	MLFL	0.964619	0.542781		40.4286	40.1429	MLFL	1.16905	0.655148
													29.8571	28.1429	MLFR	0.926022	0.399613		41	28.1429	MLFR	1.10944	0.664058		40.4286	40.1429	MLFR	1.18259	0.692352
													29.8571	28.1429	ORL	0.968954	0.447838		41	28.1429	ORL	0.966504	0.666162		40.4286	40.1429	ORL	1.33793	0.854131
													29.8571	28.1429	ORR	1.00796	0.508023		41	28.1429	ORR	0.985837	0.649964		40.4286	40.1429	ORR	1.3746	0.842627
													29.8571	28.1429	SLFL	0.922189	0.312569		41	28.1429	SLFL	1.04941	0.442096		40.4286	40.1429	SLFL	1.28907	0.68947
													29.8571	28.1429	SLFR	0.973119	0.325153		41	28.1429	SLFR	1.1622	0.494227		40.4286	40.1429	SLFR	1.28924	0.723113
													29.8571	28.1429	UNCL	0.914364	0.42508		41	28.1429	UNCL	1.07661	0.611553		40.4286	40.1429	UNCL	1.1717	0.720781
													29.8571	28.1429	UNCR	0.902602	0.475762		41	28.1429	UNCR	1.18128	0.612648		40.4286	40.1429	UNCR	1.24135	0.720187
													29.8571	28.1429	VOFL	0.962515	0.287622		41	28.1429	VOFL	0.969821	0.385687		40.4286	40.1429	VOFL	1.24209	0.525997
													29.8571	28.1429	VOFR	1.01979	0.313977		41	28.1429	VOFR	1.05426	0.390104		40.4286	40.1429	VOFR	1.25892	0.519126
													29.8571	28.1429	pAFL	0.909783	0.330066		41	28.1429	pAFL	0.887997	0.363617		40.4286	40.1429	pAFL	1.17324	0.462541
													29.8571	28.1429	pAFR	0.890832	0.367981		41	28.1429	pAFR	1.03749	0.420032		40.4286	40.1429	pAFR	1.0901	0.472273
													35	31.7143	AFL	0.933756	0.511097		43	31.7143	AFL	1.19256	0.677587		40.5714	40.4286	AFL	1.12644	0.725821
													35	31.7143	AFR	1.03403	0.518353		43	31.7143	AFR	1.30686	0.692691		40.5714	40.4286	AFR	1.21874	0.781203
													35	31.7143	ATRL	0.975818	0.761988		43	31.7143	ATRL	1.11004	1.01052		40.5714	40.4286	ATRL	1.13914	1.21226
													35	31.7143	ATRR	1.0384	0.76624		43	31.7143	ATRR	1.14286	1.03897		40.5714	40.4286	ATRR	1.13514	1.17955
													35	31.7143	CCL	1.01269	0.556449		43	31.7143	CCL	1.23829	0.766257		40.5714	40.4286	CCL	1.21105	0.794013
													35	31.7143	CCR	1.07496	0.546908		43	31.7143	CCR	1.1963	0.644225		40.5714	40.4286	CCR	1.17949	0.779578
													35	31.7143	CSL	1.1005	0.924029		43	31.7143	CSL	1.34895	1.44912		40.5714	40.4286	CSL	1.32504	1.46268
													35	31.7143	CSR	1.15114	0.837099		43	31.7143	CSR	1.42312	1.49629		40.5714	40.4286	CSR	1.3296	1.5152
													35	31.7143	FcMa	0.961562	0.590508		43	31.7143	FcMa	1.26295	0.74069		40.5714	40.4286	FcMa	1.12177	0.749629
													35	31.7143	FcMi	1.01708	0.511466		43	31.7143	FcMi	1.14101	0.680447		40.5714	40.4286	FcMi	1.11798	0.692711
													35	31.7143	IFOFL	0.979539	0.50533		43	31.7143	IFOFL	1.19796	0.763451		40.5714	40.4286	IFOFL	1.14146	0.670849
													35	31.7143	IFOFR	1.04015	0.532156		43	31.7143	IFOFR	1.1638	0.748542		40.5714	40.4286	IFOFR	1.13663	0.715155
													35	31.7143	ILFL	0.939575	0.513151		43	31.7143	ILFL	1.19687	0.733049		40.5714	40.4286	ILFL	1.10892	0.622328
													35	31.7143	ILFR	0.995831	0.535286		43	31.7143	ILFR	1.14921	0.687635		40.5714	40.4286	ILFR	1.14059	0.686623
													35	31.7143	MLFL	0.913119	0.555895		43	31.7143	MLFL	1.11879	0.83522		40.5714	40.4286	MLFL	1.06279	0.681226
													35	31.7143	MLFR	0.988112	0.58521		43	31.7143	MLFR	1.15173	0.741163		40.5714	40.4286	MLFR	1.13629	0.764074
													35	31.7143	ORL	1.07452	0.784222		43	31.7143	ORL	1.45613	1.12422		40.5714	40.4286	ORL	1.25769	0.817464
													35	31.7143	ORR	1.07569	0.678274		43	31.7143	ORR	1.36787	0.900526		40.5714	40.4286	ORR	1.35018	0.864632
													35	31.7143	SLFL	1.01324	0.504823		43	31.7143	SLFL	1.2269	0.687806		40.5714	40.4286	SLFL	1.21035	0.661987
													35	31.7143	SLFR	1.05362	0.527381		43	31.7143	SLFR	1.27314	0.693906		40.5714	40.4286	SLFR	1.25696	0.725898
													35	31.7143	UNCL	0.950048	0.568819		43	31.7143	UNCL	1.13339	0.77018		40.5714	40.4286	UNCL	1.10651	0.823588
													35	31.7143	UNCR	1.06423	0.55129		43	31.7143	UNCR	1.19091	0.771922		40.5714	40.4286	UNCR	1.17832	0.793956
													35	31.7143	VOFL	0.977648	0.4342		43	31.7143	VOFL	1.22743	0.539422		40.5714	40.4286	VOFL	1.11363	0.522281
													35	31.7143	VOFR	1.03351	0.43406		43	31.7143	VOFR	1.26005	0.51437		40.5714	40.4286	VOFR	1.25073	0.59646
													35	31.7143	pAFL	0.908479	0.441106		43	31.7143	pAFL	1.13975	0.512983		40.5714	40.4286	pAFL	1.02477	0.467213
													35	31.7143	pAFR	0.943992	0.446407		43	31.7143	pAFR	1.12875	0.482675		40.5714	40.4286	pAFR	1.10276	0.52437
													35.5714	34.8571	AFL	1.00942	0.670822		40.5714	34.8571	AFL	1.08018	0.688565		42.5714	40.2857	AFL	1.16035	0.852649
													35.5714	34.8571	AFR	1.12403	0.647349		40.5714	34.8571	AFR	1.08808	0.674663		42.5714	40.2857	AFR	1.19219	0.882454
													35.5714	34.8571	ATRL	1.02364	0.807593		40.5714	34.8571	ATRL	1.03739	0.883956		42.5714	40.2857	ATRL	1.16608	1.11951
													35.5714	34.8571	ATRR	1.07059	0.865888		40.5714	34.8571	ATRR	1.02747	0.891669		42.5714	40.2857	ATRR	1.21261	1.1885
													35.5714	34.8571	CCL	1.10559	0.716293		40.5714	34.8571	CCL	1.12968	0.700654		42.5714	40.2857	CCL	1.21227	0.761976
													35.5714	34.8571	CCR	1.12231	0.688941		40.5714	34.8571	CCR	1.06808	0.700106		42.5714	40.2857	CCR	1.19899	0.759718
													35.5714	34.8571	CSL	1.1752	1.08767		40.5714	34.8571	CSL	1.33121	1.33581		42.5714	40.2857	CSL	1.27435	1.44281
													35.5714	34.8571	CSR	1.23459	1.15694		40.5714	34.8571	CSR	1.28569	1.37309		42.5714	40.2857	CSR	1.31511	1.56171
													35.5714	34.8571	FcMa	1.0747	0.689953		40.5714	34.8571	FcMa	1.07236	0.719088		42.5714	40.2857	FcMa	1.18661	0.869352
													35.5714	34.8571	FcMi	1.07193	0.619908		40.5714	34.8571	FcMi	1.03597	0.696322		42.5714	40.2857	FcMi	1.20548	0.842114
													35.5714	34.8571	IFOFL	1.02582	0.622765		40.5714	34.8571	IFOFL	1.03401	0.696375		42.5714	40.2857	IFOFL	1.17041	0.912694
													35.5714	34.8571	IFOFR	1.09629	0.651941		40.5714	34.8571	IFOFR	1.04631	0.715053		42.5714	40.2857	IFOFR	1.20864	0.905505
													35.5714	34.8571	ILFL	1.01273	0.599932		40.5714	34.8571	ILFL	1.02797	0.64244		42.5714	40.2857	ILFL	1.13173	0.886308
													35.5714	34.8571	ILFR	1.11128	0.642935		40.5714	34.8571	ILFR	1.06382	0.662312		42.5714	40.2857	ILFR	1.19605	0.890884
													35.5714	34.8571	MLFL	1.00153	0.625278		40.5714	34.8571	MLFL	1.05376	0.672505		42.5714	40.2857	MLFL	1.09419	0.895219
													35.5714	34.8571	MLFR	1.09646	0.648399		40.5714	34.8571	MLFR	1.0501	0.694212		42.5714	40.2857	MLFR	1.18995	0.881224
													35.5714	34.8571	ORL	1.11594	0.696943		40.5714	34.8571	ORL	1.11026	0.81659		42.5714	40.2857	ORL	1.33644	1.20178
													35.5714	34.8571	ORR	1.15927	0.747584		40.5714	34.8571	ORR	1.13513	0.899936		42.5714	40.2857	ORR	1.3179	1.08812
													35.5714	34.8571	SLFL	1.09361	0.684493		40.5714	34.8571	SLFL	1.16877	0.736631		42.5714	40.2857	SLFL	1.20609	0.819886
													35.5714	34.8571	SLFR	1.16548	0.671162		40.5714	34.8571	SLFR	1.1466	0.722496		42.5714	40.2857	SLFR	1.24021	0.869329
													35.5714	34.8571	UNCL	1.04753	0.688722		40.5714	34.8571	UNCL	1.07877	0.718779		42.5714	40.2857	UNCL	1.15794	0.905424
													35.5714	34.8571	UNCR	1.08003	0.658883		40.5714	34.8571	UNCR	1.08437	0.714597		42.5714	40.2857	UNCR	1.24967	0.921215
													35.5714	34.8571	VOFL	1.0384	0.460517		40.5714	34.8571	VOFL	1.04787	0.509622		42.5714	40.2857	VOFL	1.14279	0.673192
													35.5714	34.8571	VOFR	1.13943	0.491187		40.5714	34.8571	VOFR	1.05826	0.500103		42.5714	40.2857	VOFR	1.23224	0.682982
													35.5714	34.8571	pAFL	0.921427	0.448909		40.5714	34.8571	pAFL	0.990873	0.494979		42.5714	40.2857	pAFL	1.09039	0.637728
													35.5714	34.8571	pAFR	1.02373	0.48396		40.5714	34.8571	pAFR	0.988475	0.492504		42.5714	40.2857	pAFR	1.12685	0.616457
													33.1429	31.7143	AFL	0.918458	0.410006		40	31.7143	AFL	0.986944	0.534874		41	40.7143	AFL	1.25024	0.766563
													33.1429	31.7143	AFR	0.990209	0.474926		40	31.7143	AFR	1.03887	0.560531		41	40.7143	AFR	1.31	0.729166
													33.1429	31.7143	ATRL	0.956452	0.682164		40	31.7143	ATRL	0.927185	0.802866		41	40.7143	ATRL	1.19561	1.07494
													33.1429	31.7143	ATRR	1.01953	0.687831		40	31.7143	ATRR	0.94703	0.807998		41	40.7143	ATRR	1.21765	1.06073
													33.1429	31.7143	CCL	0.987359	0.57848		40	31.7143	CCL	1.04148	0.569249		41	40.7143	CCL	1.27938	0.800996
													33.1429	31.7143	CCR	0.975519	0.557347		40	31.7143	CCR	1.00545	0.711602		41	40.7143	CCR	1.27097	0.690995
													33.1429	31.7143	CSL	1.03714	0.780784		40	31.7143	CSL	1.17116	1.13198		41	40.7143	CSL	1.45896	1.4921
													33.1429	31.7143	CSR	1.07025	0.767269		40	31.7143	CSR	1.10886	1.0333		41	40.7143	CSR	1.47032	1.39309
													33.1429	31.7143	FcMa	1.03848	0.559462		40	31.7143	FcMa	1.07421	0.656779		41	40.7143	FcMa	1.28021	0.775571
													33.1429	31.7143	FcMi	0.98048	0.395737		40	31.7143	FcMi	0.951191	0.484705		41	40.7143	FcMi	1.21676	0.659237
													33.1429	31.7143	IFOFL	0.980102	0.432989		40	31.7143	IFOFL	0.993021	0.548748		41	40.7143	IFOFL	1.1958	0.733741
													33.1429	31.7143	IFOFR	1.00211	0.45019		40	31.7143	IFOFR	1.01098	0.600598		41	40.7143	IFOFR	1.27649	0.750554
													33.1429	31.7143	ILFL	0.925516	0.366321		40	31.7143	ILFL	0.96887	0.481639		41	40.7143	ILFL	1.19002	0.623345
													33.1429	31.7143	ILFR	0.926	0.40102		40	31.7143	ILFR	0.938914	0.530409		41	40.7143	ILFR	1.26647	0.659128
													33.1429	31.7143	MLFL	0.920621	0.387697		40	31.7143	MLFL	0.932884	0.496998		41	40.7143	MLFL	1.18969	0.7214
													33.1429	31.7143	MLFR	0.932175	0.446132		40	31.7143	MLFR	0.951187	0.565148		41	40.7143	MLFR	1.2595	0.718783
													33.1429	31.7143	ORL	1.04191	0.521531		40	31.7143	ORL	1.1088	0.667527		41	40.7143	ORL	1.31004	0.939578
													33.1429	31.7143	ORR	1.09515	0.540098		40	31.7143	ORR	1.08931	0.72736		41	40.7143	ORR	1.43632	1.01388
													33.1429	31.7143	SLFL	0.973661	0.417174		40	31.7143	SLFL	1.06591	0.554379		41	40.7143	SLFL	1.33133	0.731504
													33.1429	31.7143	SLFR	0.994707	0.439096		40	31.7143	SLFR	1.03413	0.577823		41	40.7143	SLFR	1.32131	0.743105
													33.1429	31.7143	UNCL	0.894349	0.491146		40	31.7143	UNCL	0.93161	0.606287		41	40.7143	UNCL	1.20017	0.816432
													33.1429	31.7143	UNCR	0.964772	0.475319		40	31.7143	UNCR	1.01985	0.60486		41	40.7143	UNCR	1.30927	0.810171
													33.1429	31.7143	VOFL	0.987428	0.333944		40	31.7143	VOFL	1.02342	0.42516		41	40.7143	VOFL	1.18232	0.562994
													33.1429	31.7143	VOFR	1.00889	0.335277		40	31.7143	VOFR	1.04025	0.455529		41	40.7143	VOFR	1.29848	0.604495
													33.1429	31.7143	pAFL	0.934877	0.34498		40	31.7143	pAFL	0.933295	0.40626		41	40.7143	pAFL	1.15575	0.497246
													33.1429	31.7143	pAFR	0.929227	0.35876		40	31.7143	pAFR	0.921976	0.441358		41	40.7143	pAFR	1.21637	0.499226
													37.4286	37	AFL	1.12277	0.925664		41.5714	37	AFL	1.22597	0.927803		40.5714	40.1429	AFL	1.15996	0.795174
													37.4286	37	AFR	1.15877	0.84613		41.5714	37	AFR	1.32232	0.718819		40.5714	40.1429	AFR	1.25432	0.769491
													37.4286	37	ATRL	1.10748	1.0172		41.5714	37	ATRL	1.21179	1.08083		40.5714	40.1429	ATRL	1.14478	1.12195
													37.4286	37	ATRR	1.09573	0.964901		41.5714	37	ATRR	1.20688	1.05012		40.5714	40.1429	ATRR	1.15233	1.11044
													37.4286	37	CCL	1.19829	0.835346		41.5714	37	CCL	1.27284	0.699778		40.5714	40.1429	CCL	1.23061	0.796894
													37.4286	37	CCR	1.14595	0.815851		41.5714	37	CCR	1.22249	0.878585		40.5714	40.1429	CCR	1.29684	0.852827
													37.4286	37	CSL	1.27707	1.41295		41.5714	37	CSL	1.4528	1.54663		40.5714	40.1429	CSL	1.34506	1.53142
													37.4286	37	CSR	1.30795	1.4365		41.5714	37	CSR	1.52781	1.47252		40.5714	40.1429	CSR	1.36636	1.45261
													37.4286	37	FcMa	1.11905	0.835307		41.5714	37	FcMa	1.17009	0.794732		40.5714	40.1429	FcMa	1.11744	0.802202
													37.4286	37	FcMi	1.10181	0.712967		41.5714	37	FcMi	1.24372	0.703886		40.5714	40.1429	FcMi	1.15645	0.694579
													37.4286	37	IFOFL	1.12049	0.791255		41.5714	37	IFOFL	1.20076	0.797825		40.5714	40.1429	IFOFL	1.1213	0.73825
													37.4286	37	IFOFR	1.10161	0.781172		41.5714	37	IFOFR	1.22437	0.819339		40.5714	40.1429	IFOFR	1.17333	0.765997
													37.4286	37	ILFL	1.10598	0.739024		41.5714	37	ILFL	1.15541	0.74934		40.5714	40.1429	ILFL	1.09106	0.670204
													37.4286	37	ILFR	1.10897	0.763051		41.5714	37	ILFR	1.19204	0.732715		40.5714	40.1429	ILFR	1.18285	0.724604
													37.4286	37	MLFL	1.11161	0.777491		41.5714	37	MLFL	1.11117	0.783358		40.5714	40.1429	MLFL	1.09451	0.72392
													37.4286	37	MLFR	1.11468	0.7719		41.5714	37	MLFR	1.19467	0.759213		40.5714	40.1429	MLFR	1.19279	0.758149
													37.4286	37	ORL	1.2336	1.00466		41.5714	37	ORL	1.29503	1.00591		40.5714	40.1429	ORL	1.18988	0.857514
													37.4286	37	ORR	1.21948	0.910983		41.5714	37	ORR	1.34045	0.96392		40.5714	40.1429	ORR	1.2723	0.915586
													37.4286	37	SLFL	1.19607	0.863407		41.5714	37	SLFL	1.31034	0.742423		40.5714	40.1429	SLFL	1.23888	0.835727
													37.4286	37	SLFR	1.192	0.901032		41.5714	37	SLFR	1.34904	0.747822		40.5714	40.1429	SLFR	1.26801	0.81789
													37.4286	37	UNCL	1.16674	0.813975		41.5714	37	UNCL	1.19622	0.774488		40.5714	40.1429	UNCL	1.15544	0.806115
													37.4286	37	UNCR	1.14055	0.795938		41.5714	37	UNCR	1.28455	0.831775		40.5714	40.1429	UNCR	1.19661	0.803072
													37.4286	37	VOFL	1.13943	0.694646		41.5714	37	VOFL	1.15912	0.545894		40.5714	40.1429	VOFL	1.08471	0.55372
													37.4286	37	VOFR	1.11565	0.647491		41.5714	37	VOFR	1.24565	0.551797		40.5714	40.1429	VOFR	1.14938	0.560723
													37.4286	37	pAFL	1.09993	0.649454		41.5714	37	pAFL	1.11449	0.529272		40.5714	40.1429	pAFL	1.02725	0.535416
													37.4286	37	pAFR	1.04176	0.591255		41.5714	37	pAFR	1.19536	0.467969		40.5714	40.1429	pAFR	1.0934	0.512831
													32.1429	30.7143	AFL	0.964509	0.574813		41.2857	30.7143	AFL	1.09414	0.686569		41.2857	41.1429	AFL	1.32141	0.905306
													32.1429	30.7143	AFR	1.03856	0.522605		41.2857	30.7143	AFR	1.11865	0.639212		41.2857	41.1429	AFR	1.28538	0.953849
													32.1429	30.7143	ATRL	1.02096	0.719733		41.2857	30.7143	ATRL	1.05389	0.901237		41.2857	41.1429	ATRL	1.17838	1.40201
													32.1429	30.7143	ATRR	1.0512	0.699267		41.2857	30.7143	ATRR	1.0353	0.900912		41.2857	41.1429	ATRR	1.14343	1.30196
													32.1429	30.7143	CCL	1.02428	0.622688		41.2857	30.7143	CCL	1.11491	0.641274		41.2857	41.1429	CCL	1.34161	0.82953
													32.1429	30.7143	CCR	1.03154	0.458338		41.2857	30.7143	CCR	1.11846	0.779101		41.2857	41.1429	CCR	1.23938	0.951092
													32.1429	30.7143	CSL	1.05355	0.838608		41.2857	30.7143	CSL	1.25695	1.37734		41.2857	41.1429	CSL	1.51113	1.80907
													32.1429	30.7143	CSR	1.07213	0.773367		41.2857	30.7143	CSR	1.23307	1.29332		41.2857	41.1429	CSR	1.54989	1.81837
													32.1429	30.7143	FcMa	0.990208	0.535031		41.2857	30.7143	FcMa	0.966214	0.652649		41.2857	41.1429	FcMa	1.22482	0.882046
													32.1429	30.7143	FcMi	1.06032	0.478017		41.2857	30.7143	FcMi	1.06063	0.535547		41.2857	41.1429	FcMi	1.15057	0.844048
													32.1429	30.7143	IFOFL	0.982138	0.43304		41.2857	30.7143	IFOFL	1.0086	0.619595		41.2857	41.1429	IFOFL	1.25057	0.943946
													32.1429	30.7143	IFOFR	1.04499	0.433284		41.2857	30.7143	IFOFR	1.08188	0.597839		41.2857	41.1429	IFOFR	1.19987	0.915729
													32.1429	30.7143	ILFL	0.939865	0.438285		41.2857	30.7143	ILFL	1.01828	0.543373		41.2857	41.1429	ILFL	1.28157	0.859122
													32.1429	30.7143	ILFR	1.02803	0.41447		41.2857	30.7143	ILFR	1.10122	0.550618		41.2857	41.1429	ILFR	1.15726	0.874782
													32.1429	30.7143	MLFL	0.972593	0.445077		41.2857	30.7143	MLFL	1.0316	0.565764		41.2857	41.1429	MLFL	1.20365	0.851333
													32.1429	30.7143	MLFR	1.02251	0.441054		41.2857	30.7143	MLFR	1.09734	0.594448		41.2857	41.1429	MLFR	1.16006	0.885951
													32.1429	30.7143	ORL	0.999366	0.52173		41.2857	30.7143	ORL	1.05085	0.70594		41.2857	41.1429	ORL	1.5168	1.07525
													32.1429	30.7143	ORR	1.08655	0.517391		41.2857	30.7143	ORR	0.96555	0.701083		41.2857	41.1429	ORR	1.39666	1.02955
													32.1429	30.7143	SLFL	1.01656	0.448391		41.2857	30.7143	SLFL	1.1804	0.613038		41.2857	41.1429	SLFL	1.37343	0.914947
													32.1429	30.7143	SLFR	1.03956	0.452352		41.2857	30.7143	SLFR	1.16803	0.571032		41.2857	41.1429	SLFR	1.31591	0.896564
													32.1429	30.7143	UNCL	0.954367	0.571327		41.2857	30.7143	UNCL	1.07719	0.716742		41.2857	41.1429	UNCL	1.21044	0.98775
													32.1429	30.7143	UNCR	1.01944	0.478024		41.2857	30.7143	UNCR	1.08131	0.697715		41.2857	41.1429	UNCR	1.21512	1.00959
													32.1429	30.7143	VOFL	0.933975	0.346372		41.2857	30.7143	VOFL	1.00347	0.437499		41.2857	41.1429	VOFL	1.30628	0.743508
													32.1429	30.7143	VOFR	1.00555	0.346834		41.2857	30.7143	VOFR	0.998586	0.393093		41.2857	41.1429	VOFR	1.27528	0.732037
													32.1429	30.7143	pAFL	0.908869	0.371637		41.2857	30.7143	pAFL	0.969862	0.429652		41.2857	41.1429	pAFL	1.2073	0.61413
													32.1429	30.7143	pAFR	0.966658	0.390519		41.2857	30.7143	pAFR	1.01766	0.427073		41.2857	41.1429	pAFR	1.18954	0.656623
													35.8571	34.8571	AFL	0.969112	0.484149		38.8571	34.8571	AFL	1.03372	0.588897		38.8571	38.1429	AFL	1.07037	0.696822
													35.8571	34.8571	AFR	1.01655	0.499296		38.8571	34.8571	AFR	1.08966	0.548236		38.8571	38.1429	AFR	1.15039	0.757526
													35.8571	34.8571	ATRL	0.93342	0.752803		38.8571	34.8571	ATRL	1.00032	0.812139		38.8571	38.1429	ATRL	1.02335	1.01058
													35.8571	34.8571	ATRR	0.970713	0.680261		38.8571	34.8571	ATRR	1.06605	0.855346		38.8571	38.1429	ATRR	1.05129	1.08972
													35.8571	34.8571	CCL	1.02576	0.519728		38.8571	34.8571	CCL	1.0796	0.632394		38.8571	38.1429	CCL	1.1355	0.747854
													35.8571	34.8571	CCR	0.984245	0.603185		38.8571	34.8571	CCR	1.07566	0.608302		38.8571	38.1429	CCR	1.09602	0.747072
													35.8571	34.8571	CSL	1.0708	0.903354		38.8571	34.8571	CSL	1.17523	1.08799		38.8571	38.1429	CSL	1.22932	1.27701
													35.8571	34.8571	CSR	1.12192	0.920897		38.8571	34.8571	CSR	1.22012	1.09477		38.8571	38.1429	CSR	1.32062	1.35136
													35.8571	34.8571	FcMa	0.953006	0.537503		38.8571	34.8571	FcMa	0.988284	0.648855		38.8571	38.1429	FcMa	1.01327	0.718272
													35.8571	34.8571	FcMi	0.961891	0.459658		38.8571	34.8571	FcMi	1.01302	0.520598		38.8571	38.1429	FcMi	1.02996	0.539216
													35.8571	34.8571	IFOFL	0.955196	0.46799		38.8571	34.8571	IFOFL	1.01933	0.55312		38.8571	38.1429	IFOFL	1.0404	0.608738
													35.8571	34.8571	IFOFR	0.968456	0.48542		38.8571	34.8571	IFOFR	1.0559	0.567577		38.8571	38.1429	IFOFR	1.06145	0.612378
													35.8571	34.8571	ILFL	0.948319	0.44147		38.8571	34.8571	ILFL	0.987017	0.503975		38.8571	38.1429	ILFL	1.07415	0.641427
													35.8571	34.8571	ILFR	0.975308	0.458302		38.8571	34.8571	ILFR	1.03238	0.543342		38.8571	38.1429	ILFR	1.1426	0.647887
													35.8571	34.8571	MLFL	0.906244	0.447085		38.8571	34.8571	MLFL	0.942756	0.510039		38.8571	38.1429	MLFL	1.02839	0.676894
													35.8571	34.8571	MLFR	0.963372	0.490397		38.8571	34.8571	MLFR	1.05054	0.579422		38.8571	38.1429	MLFR	1.13866	0.70104
													35.8571	34.8571	ORL	1.07359	0.578355		38.8571	34.8571	ORL	1.12938	0.684737		38.8571	38.1429	ORL	1.10375	0.825021
													35.8571	34.8571	ORR	1.03038	0.612886		38.8571	34.8571	ORR	1.08356	0.698664		38.8571	38.1429	ORR	1.11934	0.843042
													35.8571	34.8571	SLFL	1.01641	0.441866		38.8571	34.8571	SLFL	1.08271	0.519082		38.8571	38.1429	SLFL	1.11058	0.647216
													35.8571	34.8571	SLFR	1.04343	0.467972		38.8571	34.8571	SLFR	1.14362	0.546716		38.8571	38.1429	SLFR	1.16251	0.653309
													35.8571	34.8571	UNCL	0.931784	0.576827		38.8571	34.8571	UNCL	0.986514	0.615495		38.8571	38.1429	UNCL	1.09057	0.682529
													35.8571	34.8571	UNCR	0.984051	0.533676		38.8571	34.8571	UNCR	1.09678	0.607412		38.8571	38.1429	UNCR	1.08901	0.665813
													35.8571	34.8571	VOFL	0.961542	0.365813		38.8571	34.8571	VOFL	1.00658	0.399888		38.8571	38.1429	VOFL	1.06301	0.517057
													35.8571	34.8571	VOFR	0.965494	0.373184		38.8571	34.8571	VOFR	1.02306	0.407815		38.8571	38.1429	VOFR	1.06486	0.500609
													35.8571	34.8571	pAFL	0.900111	0.352805		38.8571	34.8571	pAFL	0.929981	0.377913		38.8571	38.1429	pAFL	1.03251	0.465911
													35.8571	34.8571	pAFR	0.936971	0.422555		38.8571	34.8571	pAFR	0.975103	0.41924		38.8571	38.1429	pAFR	1.00371	0.502369
													35	34.4286	AFL	0.995612	0.559563		40	34.4286	AFL	1.12959	0.736589		40.1429	39.8571	AFL	1.27498	0.921824
													35	34.4286	AFR	1.04077	0.591856		40	34.4286	AFR	1.07962	0.688094		40.1429	39.8571	AFR	1.29465	0.826813
													35	34.4286	ATRL	1.02902	0.860661		40	34.4286	ATRL	1.02678	0.961573		40.1429	39.8571	ATRL	1.22865	1.19435
													35	34.4286	ATRR	1.00568	0.809862		40	34.4286	ATRR	1.06121	0.850979		40.1429	39.8571	ATRR	1.23827	1.10075
													35	34.4286	CCL	1.05327	0.681526		40	34.4286	CCL	1.08076	0.602599		40.1429	39.8571	CCL	1.29112	0.787002
													35	34.4286	CCR	1.14362	0.726543		40	34.4286	CCR	1.03424	0.581249		40.1429	39.8571	CCR	1.24539	0.912243
													35	34.4286	CSL	1.01315	1.02296		40	34.4286	CSL	1.26045	1.38594		40.1429	39.8571	CSL	1.48939	1.70954
													35	34.4286	CSR	1.04264	0.977605		40	34.4286	CSR	1.24943	1.33402		40.1429	39.8571	CSR	1.55543	1.72111
													35	34.4286	FcMa	1.00605	0.559608		40	34.4286	FcMa	0.963903	0.596991		40.1429	39.8571	FcMa	1.23426	0.823192
													35	34.4286	FcMi	1.013	0.523147		40	34.4286	FcMi	1.04713	0.507862		40.1429	39.8571	FcMi	1.22675	0.710248
													35	34.4286	IFOFL	1.02094	0.585081		40	34.4286	IFOFL	0.987808	0.66279		40.1429	39.8571	IFOFL	1.27141	0.772798
													35	34.4286	IFOFR	1.00096	0.548172		40	34.4286	IFOFR	1.00839	0.642646		40.1429	39.8571	IFOFR	1.24071	0.80458
													35	34.4286	ILFL	0.962993	0.478389		40	34.4286	ILFL	0.953398	0.549988		40.1429	39.8571	ILFL	1.2321	0.751074
													35	34.4286	ILFR	0.983693	0.485715		40	34.4286	ILFR	1.01001	0.556979		40.1429	39.8571	ILFR	1.26789	0.743323
													35	34.4286	MLFL	0.951906	0.515276		40	34.4286	MLFL	0.965783	0.684316		40.1429	39.8571	MLFL	1.18689	0.811612
													35	34.4286	MLFR	0.981184	0.557312		40	34.4286	MLFR	1.00467	0.67826		40.1429	39.8571	MLFR	1.2638	0.786335
													35	34.4286	ORL	1.10741	0.580919		40	34.4286	ORL	0.962635	0.818001		40.1429	39.8571	ORL	1.39254	0.974381
													35	34.4286	ORR	1.06515	0.636444		40	34.4286	ORR	1.01717	0.785212		40.1429	39.8571	ORR	1.42589	1.12909
													35	34.4286	SLFL	0.99538	0.54074		40	34.4286	SLFL	1.09969	0.591299		40.1429	39.8571	SLFL	1.33452	0.856579
													35	34.4286	SLFR	1.01339	0.537233		40	34.4286	SLFR	1.12589	0.605111		40.1429	39.8571	SLFR	1.34118	0.863806
													35	34.4286	UNCL	0.964797	0.627278		40	34.4286	UNCL	1.04895	0.694909		40.1429	39.8571	UNCL	1.19606	0.821118
													35	34.4286	UNCR	1.05184	0.619016		40	34.4286	UNCR	1.02444	0.681718		40.1429	39.8571	UNCR	1.24849	0.850123
													35	34.4286	VOFL	1.0321	0.447084		40	34.4286	VOFL	0.946847	0.41486		40.1429	39.8571	VOFL	1.28585	0.658597
													35	34.4286	VOFR	1.08325	0.404326		40	34.4286	VOFR	0.987885	0.416285		40.1429	39.8571	VOFR	1.29108	0.696603
													35	34.4286	pAFL	0.947745	0.470873		40	34.4286	pAFL	0.990924	0.478136		40.1429	39.8571	pAFL	1.19923	0.611077
													35	34.4286	pAFR	1.00001	0.474255		40	34.4286	pAFR	1.00009	0.48003		40.1429	39.8571	pAFR	1.16335	0.608456
													35.7143	35.5714	AFL	1.01139	0.568931		40	35.5714	AFL	1.15261	0.544848		39.7143	39.7143	AFL	1.20334	0.898073
													35.7143	35.5714	AFR	1.07225	0.575275		40	35.5714	AFR	1.13191	0.482268		39.7143	39.7143	AFR	1.27796	0.850548
													35.7143	35.5714	ATRL	0.959039	0.885611		40	35.5714	ATRL	1.11093	0.923482		39.7143	39.7143	ATRL	1.20466	1.14704
													35.7143	35.5714	ATRR	1.0973	0.938403		40	35.5714	ATRR	1.20346	1.00024		39.7143	39.7143	ATRR	1.2267	1.08978
													35.7143	35.5714	CCL	1.08474	0.649162		40	35.5714	CCL	1.17741	0.633318		39.7143	39.7143	CCL	1.26404	0.809343
													35.7143	35.5714	CCR	1.02433	0.648942		40	35.5714	CCR	1.11523	0.550926		39.7143	39.7143	CCR	1.29174	0.841793
													35.7143	35.5714	CSL	1.16271	1.12597		40	35.5714	CSL	1.3266	1.35836		39.7143	39.7143	CSL	1.40186	1.6223
													35.7143	35.5714	CSR	1.23498	1.05802		40	35.5714	CSR	1.32724	1.25458		39.7143	39.7143	CSR	1.42961	1.60936
													35.7143	35.5714	FcMa	0.956189	0.60213		40	35.5714	FcMa	1.09818	0.630196		39.7143	39.7143	FcMa	1.10766	0.829658
													35.7143	35.5714	FcMi	1.00373	0.515103		40	35.5714	FcMi	1.13547	0.549501		39.7143	39.7143	FcMi	1.20319	0.761453
													35.7143	35.5714	IFOFL	0.961821	0.534666		40	35.5714	IFOFL	1.14983	0.644887		39.7143	39.7143	IFOFL	1.1805	0.776941
													35.7143	35.5714	IFOFR	1.04317	0.582442		40	35.5714	IFOFR	1.10883	0.645786		39.7143	39.7143	IFOFR	1.23553	0.809363
													35.7143	35.5714	ILFL	0.98092	0.443736		40	35.5714	ILFL	1.12356	0.564151		39.7143	39.7143	ILFL	1.15987	0.743188
													35.7143	35.5714	ILFR	1.03918	0.502357		40	35.5714	ILFR	1.10023	0.547018		39.7143	39.7143	ILFR	1.22281	0.778963
													35.7143	35.5714	MLFL	0.957039	0.50815		40	35.5714	MLFL	1.05885	0.54507		39.7143	39.7143	MLFL	1.14637	0.780595
													35.7143	35.5714	MLFR	1.01494	0.540589		40	35.5714	MLFR	1.09506	0.540559		39.7143	39.7143	MLFR	1.21822	0.797942
													35.7143	35.5714	ORL	1.02716	0.707419		40	35.5714	ORL	1.27047	0.840053		39.7143	39.7143	ORL	1.25644	0.979716
													35.7143	35.5714	ORR	1.06484	0.748168		40	35.5714	ORR	1.24621	0.856682		39.7143	39.7143	ORR	1.28759	0.962305
													35.7143	35.5714	SLFL	1.04666	0.556592		40	35.5714	SLFL	1.18426	0.545801		39.7143	39.7143	SLFL	1.27833	0.89757
													35.7143	35.5714	SLFR	1.11025	0.574238		40	35.5714	SLFR	1.2026	0.52023		39.7143	39.7143	SLFR	1.3113	0.909329
													35.7143	35.5714	UNCL	1.01454	0.604081		40	35.5714	UNCL	1.09759	0.639616		39.7143	39.7143	UNCL	1.20316	0.841352
													35.7143	35.5714	UNCR	1.0665	0.614138		40	35.5714	UNCR	1.15291	0.672364		39.7143	39.7143	UNCR	1.28897	0.830928
													35.7143	35.5714	VOFL	0.936473	0.408996		40	35.5714	VOFL	1.11412	0.449092		39.7143	39.7143	VOFL	1.10697	0.568071
													35.7143	35.5714	VOFR	1.01471	0.42555		40	35.5714	VOFR	1.16183	0.440219		39.7143	39.7143	VOFR	1.22346	0.626796
													35.7143	35.5714	pAFL	0.91412	0.411592		40	35.5714	pAFL	1.04203	0.417664		39.7143	39.7143	pAFL	1.08898	0.571419
													35.7143	35.5714	pAFR	1.00124	0.468941		40	35.5714	pAFR	1.04215	0.394668		39.7143	39.7143	pAFR	1.1624	0.588499
													35.5714	32.2857	AFL	1.02642	0.486717		39.8571	32.2857	AFL	1.106	0.598129		40.8571	40.4286	AFL	1.26014	0.74502
													35.5714	32.2857	AFR	1.07264	0.493451		39.8571	32.2857	AFR	1.1135	0.593537		40.8571	40.4286	AFR	1.37819	0.726355
													35.5714	32.2857	ATRL	0.994751	0.74352		39.8571	32.2857	ATRL	1.08683	0.784761		40.8571	40.4286	ATRL	1.27847	1.09401
													35.5714	32.2857	ATRR	1.0641	0.71643		39.8571	32.2857	ATRR	1.07067	0.771808		40.8571	40.4286	ATRR	1.29654	1.09971
													35.5714	32.2857	CCL	1.06746	0.649242		39.8571	32.2857	CCL	1.14768	0.672375		40.8571	40.4286	CCL	1.29112	0.742009
													35.5714	32.2857	CCR	1.06011	0.702193		39.8571	32.2857	CCR	1.06137	0.623376		40.8571	40.4286	CCR	1.2799	0.759831
													35.5714	32.2857	CSL	1.14888	0.936857		39.8571	32.2857	CSL	1.21103	1.11689		40.8571	40.4286	CSL	1.44253	1.57912
													35.5714	32.2857	CSR	1.13769	0.79541		39.8571	32.2857	CSR	1.20146	1.0881		40.8571	40.4286	CSR	1.40102	1.46248
													35.5714	32.2857	FcMa	1.0713	0.587358		39.8571	32.2857	FcMa	1.10783	0.707291		40.8571	40.4286	FcMa	1.20886	0.74448
													35.5714	32.2857	FcMi	1.00609	0.458421		39.8571	32.2857	FcMi	1.08854	0.565495		40.8571	40.4286	FcMi	1.28212	0.680093
													35.5714	32.2857	IFOFL	1.01715	0.515721		39.8571	32.2857	IFOFL	1.09852	0.615976		40.8571	40.4286	IFOFL	1.24273	0.719444
													35.5714	32.2857	IFOFR	1.04626	0.518912		39.8571	32.2857	IFOFR	1.0612	0.604899		40.8571	40.4286	IFOFR	1.28408	0.726516
													35.5714	32.2857	ILFL	1.00884	0.48417		39.8571	32.2857	ILFL	1.07985	0.620894		40.8571	40.4286	ILFL	1.22072	0.661325
													35.5714	32.2857	ILFR	1.00296	0.509387		39.8571	32.2857	ILFR	1.05193	0.623236		40.8571	40.4286	ILFR	1.26696	0.673665
													35.5714	32.2857	MLFL	1.00569	0.478735		39.8571	32.2857	MLFL	1.04916	0.603715		40.8571	40.4286	MLFL	1.17525	0.665544
													35.5714	32.2857	MLFR	0.983244	0.525452		39.8571	32.2857	MLFR	1.0533	0.639631		40.8571	40.4286	MLFR	1.28584	0.659216
													35.5714	32.2857	ORL	1.10048	0.598098		39.8571	32.2857	ORL	1.1969	0.753582		40.8571	40.4286	ORL	1.28738	0.843386
													35.5714	32.2857	ORR	1.09979	0.562587		39.8571	32.2857	ORR	1.20891	0.728922		40.8571	40.4286	ORR	1.3248	0.868409
													35.5714	32.2857	SLFL	1.08179	0.503956		39.8571	32.2857	SLFL	1.1625	0.642668		40.8571	40.4286	SLFL	1.31792	0.765989
													35.5714	32.2857	SLFR	1.07233	0.507136		39.8571	32.2857	SLFR	1.14592	0.644263		40.8571	40.4286	SLFR	1.3982	0.749531
													35.5714	32.2857	UNCL	0.972379	0.583966		39.8571	32.2857	UNCL	1.04404	0.651221		40.8571	40.4286	UNCL	1.26224	0.834027
													35.5714	32.2857	UNCR	1.04748	0.580111		39.8571	32.2857	UNCR	1.07448	0.629085		40.8571	40.4286	UNCR	1.26732	0.779888
													35.5714	32.2857	VOFL	1.05232	0.42845		39.8571	32.2857	VOFL	1.10881	0.508299		40.8571	40.4286	VOFL	1.15774	0.566668
													35.5714	32.2857	VOFR	1.07948	0.404547		39.8571	32.2857	VOFR	1.09469	0.48144		40.8571	40.4286	VOFR	1.19776	0.552036
													35.5714	32.2857	pAFL	0.962318	0.415263		39.8571	32.2857	pAFL	1.00518	0.47568		40.8571	40.4286	pAFL	1.12372	0.541479
													35.5714	32.2857	pAFR	0.953236	0.419637		39.8571	32.2857	pAFR	0.955473	0.458952		40.8571	40.4286	pAFR	1.1204	0.517387
													34.8571	25.5714	AFL	0.973769	0.559585		40.8571	25.5714	AFL	1.01831	0.560195		42.1429	40.4286	AFL	1.26622	0.894922
													34.8571	25.5714	AFR	0.984947	0.621215		40.8571	25.5714	AFR	1.08809	0.606114		42.1429	40.4286	AFR	1.41059	0.73688
													34.8571	25.5714	ATRL	0.986058	0.744584		40.8571	25.5714	ATRL	1.01441	0.834673		42.1429	40.4286	ATRL	1.27701	1.20492
													34.8571	25.5714	ATRR	1.04014	0.788918		40.8571	25.5714	ATRR	1.02425	0.871186		42.1429	40.4286	ATRR	1.36833	1.12085
													34.8571	25.5714	CCL	1.01927	0.607559		40.8571	25.5714	CCL	1.05529	0.558077		42.1429	40.4286	CCL	1.26756	0.833609
													34.8571	25.5714	CCR	0.96789	0.587129		40.8571	25.5714	CCR	1.05687	0.551478		42.1429	40.4286	CCR	1.34671	0.920716
													34.8571	25.5714	CSL	1.09284	0.897628		40.8571	25.5714	CSL	1.1465	1.17642		42.1429	40.4286	CSL	1.39187	1.58389
													34.8571	25.5714	CSR	1.10902	0.998546		40.8571	25.5714	CSR	1.16441	1.25119		42.1429	40.4286	CSR	1.46924	1.68353
													34.8571	25.5714	FcMa	1.00623	0.776838		40.8571	25.5714	FcMa	0.981485	0.718966		42.1429	40.4286	FcMa	1.22129	0.808767
													34.8571	25.5714	FcMi	1.02043	0.568665		40.8571	25.5714	FcMi	1.03097	0.512739		42.1429	40.4286	FcMi	1.31224	0.789665
													34.8571	25.5714	IFOFL	0.977311	0.543621		40.8571	25.5714	IFOFL	0.995605	0.577652		42.1429	40.4286	IFOFL	1.22528	0.771438
													34.8571	25.5714	IFOFR	0.993727	0.592678		40.8571	25.5714	IFOFR	1.04895	0.60283		42.1429	40.4286	IFOFR	1.34091	0.819785
													34.8571	25.5714	ILFL	0.897643	0.490868		40.8571	25.5714	ILFL	0.980468	0.497924		42.1429	40.4286	ILFL	1.16933	0.693743
													34.8571	25.5714	ILFR	0.90114	0.52902		40.8571	25.5714	ILFR	1.06103	0.510943		42.1429	40.4286	ILFR	1.25841	0.757672
													34.8571	25.5714	MLFL	0.910342	0.527952		40.8571	25.5714	MLFL	0.969372	0.542232		42.1429	40.4286	MLFL	1.13346	0.701303
													34.8571	25.5714	MLFR	0.937085	0.58072		40.8571	25.5714	MLFR	1.04552	0.548052		42.1429	40.4286	MLFR	1.24198	0.753968
													34.8571	25.5714	ORL	0.986369	0.591508		40.8571	25.5714	ORL	1.00853	0.683673		42.1429	40.4286	ORL	1.26858	0.897923
													34.8571	25.5714	ORR	1.13387	0.718584		40.8571	25.5714	ORR	1.14772	0.785652		42.1429	40.4286	ORR	1.25655	0.975512
													34.8571	25.5714	SLFL	1.0134	0.559891		40.8571	25.5714	SLFL	1.08458	0.579935		42.1429	40.4286	SLFL	1.26588	0.785201
													34.8571	25.5714	SLFR	1.00175	0.561799		40.8571	25.5714	SLFR	1.11617	0.564666		42.1429	40.4286	SLFR	1.42303	0.791558
													34.8571	25.5714	UNCL	0.926216	0.577856		40.8571	25.5714	UNCL	1.0161	0.642858		42.1429	40.4286	UNCL	1.24286	0.875502
													34.8571	25.5714	UNCR	0.951174	0.57776		40.8571	25.5714	UNCR	1.09631	0.635164		42.1429	40.4286	UNCR	1.34997	0.899606
													34.8571	25.5714	VOFL	0.944278	0.420808		40.8571	25.5714	VOFL	0.962292	0.428395		42.1429	40.4286	VOFL	1.15345	0.648783
													34.8571	25.5714	VOFR	1.05387	0.476779		40.8571	25.5714	VOFR	1.27281	0.479519		42.1429	40.4286	VOFR	1.18842	0.65173
													34.8571	25.5714	pAFL	0.913169	0.418066		40.8571	25.5714	pAFL	0.937644	0.416776		42.1429	40.4286	pAFL	1.13731	0.474279
													34.8571	25.5714	pAFR	0.932087	0.432695		40.8571	25.5714	pAFR	0.953808	0.422235		42.1429	40.4286	pAFR	1.14384	0.490813
													35.7143	31.2857	AFL	0.976541	0.63311		40.1429	31.2857	AFL	1.0914	0.769587		40.8571	40.5714	AFL	1.24115	0.924191
													35.7143	31.2857	AFR	1.01774	0.626863		40.1429	31.2857	AFR	1.09959	0.719654		40.8571	40.5714	AFR	1.20936	0.852952
													35.7143	31.2857	ATRL	0.970802	0.792507		40.1429	31.2857	ATRL	1.02463	0.908861		40.8571	40.5714	ATRL	1.20545	1.14785
													35.7143	31.2857	ATRR	0.964148	0.895332		40.1429	31.2857	ATRR	1.03854	0.89987		40.8571	40.5714	ATRR	1.21266	1.17569
													35.7143	31.2857	CCL	1.0563	0.706011		40.1429	31.2857	CCL	1.12935	0.743199		40.8571	40.5714	CCL	1.27655	0.840163
													35.7143	31.2857	CCR	1.01493	0.682873		40.1429	31.2857	CCR	1.07733	0.665588		40.8571	40.5714	CCR	1.12402	0.819978
													35.7143	31.2857	CSL	1.08508	1.10817		40.1429	31.2857	CSL	1.24018	1.36442		40.8571	40.5714	CSL	1.42422	1.70473
													35.7143	31.2857	CSR	1.05424	0.981056		40.1429	31.2857	CSR	1.2106	1.25294		40.8571	40.5714	CSR	1.47157	1.66881
													35.7143	31.2857	FcMa	1.00303	0.656071		40.1429	31.2857	FcMa	1.07334	0.770127		40.8571	40.5714	FcMa	1.19779	0.903649
													35.7143	31.2857	FcMi	1.00183	0.600058		40.1429	31.2857	FcMi	1.02189	0.650427		40.8571	40.5714	FcMi	1.21012	0.750748
													35.7143	31.2857	IFOFL	1.01394	0.673421		40.1429	31.2857	IFOFL	1.05447	0.725832		40.8571	40.5714	IFOFL	1.17732	0.803226
													35.7143	31.2857	IFOFR	1.00611	0.641683		40.1429	31.2857	IFOFR	1.04295	0.706045		40.8571	40.5714	IFOFR	1.12748	0.875208
													35.7143	31.2857	ILFL	0.980732	0.631789		40.1429	31.2857	ILFL	1.03206	0.661975		40.8571	40.5714	ILFL	1.19204	0.726568
													35.7143	31.2857	ILFR	0.975041	0.612561		40.1429	31.2857	ILFR	1.01053	0.66507		40.8571	40.5714	ILFR	1.16788	0.795411
													35.7143	31.2857	MLFL	0.948362	0.656956		40.1429	31.2857	MLFL	1.00273	0.735895		40.8571	40.5714	MLFL	1.14158	0.746735
													35.7143	31.2857	MLFR	0.97037	0.64174		40.1429	31.2857	MLFR	1.00186	0.743712		40.8571	40.5714	MLFR	1.17229	0.831809
													35.7143	31.2857	ORL	1.13462	0.839899		40.1429	31.2857	ORL	1.21399	0.978181		40.8571	40.5714	ORL	1.21783	0.91196
													35.7143	31.2857	ORR	1.00975	0.775981		40.1429	31.2857	ORR	1.10457	0.78451		40.8571	40.5714	ORR	1.41195	1.04804
													35.7143	31.2857	SLFL	1.03199	0.633398		40.1429	31.2857	SLFL	1.15375	0.785875		40.8571	40.5714	SLFL	1.28574	0.885776
													35.7143	31.2857	SLFR	1.01838	0.624909		40.1429	31.2857	SLFR	1.12604	0.725707		40.8571	40.5714	SLFR	1.31047	0.884421
													35.7143	31.2857	UNCL	0.943379	0.628407		40.1429	31.2857	UNCL	0.984725	0.6802		40.8571	40.5714	UNCL	1.21909	0.842868
													35.7143	31.2857	UNCR	1.02403	0.59997		40.1429	31.2857	UNCR	1.05876	0.669928		40.8571	40.5714	UNCR	1.10997	0.847448
													35.7143	31.2857	VOFL	1.02751	0.490776		40.1429	31.2857	VOFL	1.08162	0.519643		40.8571	40.5714	VOFL	1.11757	0.56892
													35.7143	31.2857	VOFR	1.03318	0.450408		40.1429	31.2857	VOFR	1.04385	0.48321		40.8571	40.5714	VOFR	1.28657	0.66732
													35.7143	31.2857	pAFL	0.930866	0.489426		40.1429	31.2857	pAFL	1.00649	0.5322		40.8571	40.5714	pAFL	1.06462	0.54951
													35.7143	31.2857	pAFR	0.921021	0.486364		40.1429	31.2857	pAFR	0.925768	0.520436		40.8571	40.5714	pAFR	1.13794	0.618158
													34.1429	31.5714	AFL	0.983602	0.495198		40.1429	31.5714	AFL	1.07605	0.475566		39.7143	39.4286	AFL	1.07723	0.583202
													34.1429	31.5714	AFR	1.03627	0.4387		40.1429	31.5714	AFR	1.20198	0.47953		39.7143	39.4286	AFR	1.12828	0.57328
													34.1429	31.5714	ATRL	1.04925	0.793705		40.1429	31.5714	ATRL	1.03557	0.843573		39.7143	39.4286	ATRL	1.10108	0.977525
													34.1429	31.5714	ATRR	1.13772	0.769015		40.1429	31.5714	ATRR	1.13138	0.838858		39.7143	39.4286	ATRR	1.15944	1.00594
													34.1429	31.5714	CCL	1.03328	0.571204		40.1429	31.5714	CCL	1.13713	0.578172		39.7143	39.4286	CCL	1.20966	0.743752
													34.1429	31.5714	CCR	1.00508	0.618738		40.1429	31.5714	CCR	1.13688	0.743652		39.7143	39.4286	CCR	1.13351	0.635762
													34.1429	31.5714	CSL	1.06024	0.883934		40.1429	31.5714	CSL	1.27664	1.23973		39.7143	39.4286	CSL	1.26252	1.40878
													34.1429	31.5714	CSR	1.09846	0.858885		40.1429	31.5714	CSR	1.29023	1.11742		39.7143	39.4286	CSR	1.24429	1.33327
													34.1429	31.5714	FcMa	0.97784	0.573735		40.1429	31.5714	FcMa	1.07646	0.678577		39.7143	39.4286	FcMa	1.04996	0.822821
													34.1429	31.5714	FcMi	1.07527	0.501176		40.1429	31.5714	FcMi	1.04381	0.482702		39.7143	39.4286	FcMi	1.13497	0.54768
													34.1429	31.5714	IFOFL	1.03972	0.47821		40.1429	31.5714	IFOFL	1.03323	0.545649		39.7143	39.4286	IFOFL	1.09793	0.629685
													34.1429	31.5714	IFOFR	1.10569	0.48037		40.1429	31.5714	IFOFR	1.11692	0.532147		39.7143	39.4286	IFOFR	1.12306	0.673712
													34.1429	31.5714	ILFL	0.986964	0.46509		40.1429	31.5714	ILFL	1.01099	0.466531		39.7143	39.4286	ILFL	1.03116	0.556205
													34.1429	31.5714	ILFR	1.01324	0.456535		40.1429	31.5714	ILFR	1.0864	0.491487		39.7143	39.4286	ILFR	1.04964	0.61617
													34.1429	31.5714	MLFL	0.946183	0.48825		40.1429	31.5714	MLFL	0.977949	0.479068		39.7143	39.4286	MLFL	1.01446	0.607551
													34.1429	31.5714	MLFR	1.03219	0.510417		40.1429	31.5714	MLFR	1.10161	0.533275		39.7143	39.4286	MLFR	1.05605	0.642364
													34.1429	31.5714	ORL	1.05885	0.676693		40.1429	31.5714	ORL	1.15568	0.684305		39.7143	39.4286	ORL	1.15706	0.835227
													34.1429	31.5714	ORR	0.958494	0.68887		40.1429	31.5714	ORR	1.1909	0.759273		39.7143	39.4286	ORR	1.10854	0.967132
													34.1429	31.5714	SLFL	1.01815	0.448293		40.1429	31.5714	SLFL	1.12626	0.482254		39.7143	39.4286	SLFL	1.13727	0.586488
													34.1429	31.5714	SLFR	1.03979	0.427638		40.1429	31.5714	SLFR	1.19536	0.475936		39.7143	39.4286	SLFR	1.14373	0.593612
													34.1429	31.5714	UNCL	0.992415	0.545254		40.1429	31.5714	UNCL	1.01993	0.591559		39.7143	39.4286	UNCL	1.08112	0.693952
													34.1429	31.5714	UNCR	1.02838	0.501263		40.1429	31.5714	UNCR	1.22582	0.586447		39.7143	39.4286	UNCR	1.16606	0.716538
													34.1429	31.5714	VOFL	1.03101	0.38954		40.1429	31.5714	VOFL	1.02172	0.379463		39.7143	39.4286	VOFL	1.07426	0.517635
													34.1429	31.5714	VOFR	1.05546	0.37597		40.1429	31.5714	VOFR	1.12841	0.385695		39.7143	39.4286	VOFR	1.0877	0.498116
													34.1429	31.5714	pAFL	0.956162	0.389367		40.1429	31.5714	pAFL	0.920273	0.374838		39.7143	39.4286	pAFL	0.978248	0.447692
													34.1429	31.5714	pAFR	0.942598	0.382013		40.1429	31.5714	pAFR	1.00382	0.3812		39.7143	39.4286	pAFR	0.942305	0.47186
													34.7143	32.7143	AFL	0.989021	0.570599		40.4286	32.7143	AFL	1.076	0.642348		42.8571	39	AFL	1.20406	0.816484
													34.7143	32.7143	AFR	1.04384	0.525074		40.4286	32.7143	AFR	1.07841	0.587539		42.8571	39	AFR	1.42933	0.828599
													34.7143	32.7143	ATRL	1.0362	0.810036		40.4286	32.7143	ATRL	1.05768	0.972436		42.8571	39	ATRL	1.25005	1.18983
													34.7143	32.7143	ATRR	1.06208	0.750298		40.4286	32.7143	ATRR	1.08184	0.979649		42.8571	39	ATRR	1.33937	1.31019
													34.7143	32.7143	CCL	1.04999	0.604424		40.4286	32.7143	CCL	1.08991	0.657792		42.8571	39	CCL	1.3401	0.865719
													34.7143	32.7143	CCR	1.09683	0.497178		40.4286	32.7143	CCR	1.07907	0.736546		42.8571	39	CCR	1.37939	0.831094
													34.7143	32.7143	CSL	1.0653	0.924065		40.4286	32.7143	CSL	1.216	1.32018		42.8571	39	CSL	1.477	1.66145
													34.7143	32.7143	CSR	1.1007	0.870889		40.4286	32.7143	CSR	1.23402	1.27615		42.8571	39	CSR	1.58735	1.69946
													34.7143	32.7143	FcMa	0.962129	0.576445		40.4286	32.7143	FcMa	0.985945	0.676021		42.8571	39	FcMa	1.25428	0.855934
													34.7143	32.7143	FcMi	1.06934	0.500212		40.4286	32.7143	FcMi	1.049	0.518784		42.8571	39	FcMi	1.28783	0.835037
													34.7143	32.7143	IFOFL	1.02676	0.497928		40.4286	32.7143	IFOFL	1.01551	0.65028		42.8571	39	IFOFL	1.21874	0.831695
													34.7143	32.7143	IFOFR	1.06155	0.499748		40.4286	32.7143	IFOFR	1.05788	0.698841		42.8571	39	IFOFR	1.34717	0.879042
													34.7143	32.7143	ILFL	0.997363	0.474635		40.4286	32.7143	ILFL	1.03469	0.585949		42.8571	39	ILFL	1.14503	0.741724
													34.7143	32.7143	ILFR	1.03968	0.465526		40.4286	32.7143	ILFR	1.03323	0.647528		42.8571	39	ILFR	1.29346	0.8041
													34.7143	32.7143	MLFL	0.970809	0.506687		40.4286	32.7143	MLFL	1.01547	0.618328		42.8571	39	MLFL	1.16874	0.812607
													34.7143	32.7143	MLFR	1.02549	0.485449		40.4286	32.7143	MLFR	1.02492	0.675534		42.8571	39	MLFR	1.27822	0.903065
													34.7143	32.7143	ORL	1.04096	0.624236		40.4286	32.7143	ORL	1.02171	0.81572		42.8571	39	ORL	1.30291	0.945779
													34.7143	32.7143	ORR	1.03802	0.673819		40.4286	32.7143	ORR	1.0896	0.881613		42.8571	39	ORR	1.40243	1.03253
													34.7143	32.7143	SLFL	1.03102	0.482709		40.4286	32.7143	SLFL	1.12037	0.59197		42.8571	39	SLFL	1.36377	0.865328
													34.7143	32.7143	SLFR	1.04452	0.488755		40.4286	32.7143	SLFR	1.1099	0.602414		42.8571	39	SLFR	1.45434	0.912016
													34.7143	32.7143	UNCL	1.02037	0.595439		40.4286	32.7143	UNCL	1.08242	0.724359		42.8571	39	UNCL	1.24597	0.854415
													34.7143	32.7143	UNCR	1.09318	0.542982		40.4286	32.7143	UNCR	1.06248	0.691928		42.8571	39	UNCR	1.39365	0.891092
													34.7143	32.7143	VOFL	1.04351	0.423347		40.4286	32.7143	VOFL	1.00722	0.484579		42.8571	39	VOFL	1.22216	0.563134
													34.7143	32.7143	VOFR	1.045	0.389172		40.4286	32.7143	VOFR	1.07931	0.49261		42.8571	39	VOFR	1.29896	0.627953
													34.7143	32.7143	pAFL	0.945608	0.428805		40.4286	32.7143	pAFL	0.967715	0.43956		42.8571	39	pAFL	1.09265	0.571332
													34.7143	32.7143	pAFR	0.931345	0.396233		40.4286	32.7143	pAFR	0.9769	0.448383		42.8571	39	pAFR	1.15559	0.593732
														male	18					male	18					male	18
														female	8					female	8					female	8
